# Supplementary material for: Nomenclatural and taxonomic updates in Rourea subgen. Rourea sect. Multifoliolatae (Connaraceae)
Source: PhytoKeys. 2020 Dec 8;169:137–75. doi: 10.3897/phytokeys.169.54297 (PMC7738471; doi:10.3897/phytokeys.169.54297)
Supplement: XML Treatment for Rourea Aubl. subgen. Rourea sect. Multifoliolatae [file phytokeys.169.54297-treatment1.xml]

<!DOCTYPE tp:taxon-treatment
  PUBLIC "-//TaxonX//DTD Taxonomic Treatment Publishing DTD v0 20100105//EN" "tax-treatment-NSO.dtd">
<tp:taxon-treatment xmlns:tp="http://www.plazi.org/taxpub"><tp:treatment-meta><kwd-group><label>Taxon classification</label><kwd><named-content xmlns:xlink="http://www.w3.org/1999/xlink" content-type="kingdom">Plantae</named-content></kwd><kwd><named-content xmlns:xlink="http://www.w3.org/1999/xlink" content-type="order">Oxalidales</named-content></kwd><kwd><named-content xmlns:xlink="http://www.w3.org/1999/xlink" content-type="family">Connaraceae</named-content></kwd></kwd-group><mixed-citation publication-type="journal"><person-group><name><surname>Toledo</surname><given-names>Cassio A. P.</given-names></name><name><surname>Souza</surname><given-names>Vinicius Castro</given-names></name><name><surname>Lucas</surname><given-names>Eve J.</given-names></name></person-group><article-title>Nomenclatural and taxonomic updates in <tp:taxon-name><tp:taxon-name-part taxon-name-part-type="genus" reg="Rourea">Rourea</tp:taxon-name-part> <tp:taxon-name-part taxon-name-part-type="infraspecific-rank">subgen.</tp:taxon-name-part> <tp:taxon-name-part taxon-name-part-type="subgenus" reg="Rourea">Rourea</tp:taxon-name-part> <tp:taxon-name-part taxon-name-part-type="infraspecific-rank">sect.</tp:taxon-name-part> <tp:taxon-name-part taxon-name-part-type="section" reg="Multifoliolatae">Multifoliolatae</tp:taxon-name-part></tp:taxon-name> (<tp:taxon-name><tp:taxon-name-part taxon-name-part-type="family">Connaraceae</tp:taxon-name-part></tp:taxon-name>)</article-title><source>PhytoKeys</source><day>08</day><month>12</month><year>2020</year><volume>169</volume><fpage>137</fpage><lpage>175</lpage><pub-id pub-id-type="doi">10.3897/phytokeys.169.54297</pub-id></mixed-citation></tp:treatment-meta><tp:nomenclature><tp:taxon-name><object-id xmlns:xlink="http://www.w3.org/1999/xlink" content-type="arpha" xlink:type="simple">883E1D54-0B44-5475-9FE2-1584E871CAEC</object-id>
            <tp:taxon-name-part taxon-name-part-type="genus" reg="Rourea">Rourea</tp:taxon-name-part>
            <tp:taxon-name-part taxon-name-part-type="authority">Aubl.</tp:taxon-name-part>
            <tp:taxon-name-part taxon-name-part-type="infraspecific-rank">subgen.</tp:taxon-name-part>
            <tp:taxon-name-part taxon-name-part-type="subgenus" reg="Rourea">Rourea</tp:taxon-name-part>
            <tp:taxon-name-part taxon-name-part-type="infraspecific-rank">sect.</tp:taxon-name-part>
            <tp:taxon-name-part taxon-name-part-type="section" reg="Multifoliolatae">Multifoliolatae</tp:taxon-name-part>
          </tp:taxon-name><tp:taxon-authority>Forero, Mem. New York Bot. Gard. 26(1): 37. 1976.</tp:taxon-authority></tp:nomenclature><tp:treatment-sec sec-type="material" id="SECID0EOCAE"><title>Type.</title><p><italic><tp:taxon-name><tp:taxon-name-part taxon-name-part-type="genus" reg="Rourea">Rourea</tp:taxon-name-part> <tp:taxon-name-part taxon-name-part-type="species" reg="blanchetiana">blanchetiana</tp:taxon-name-part></tp:taxon-name></italic> (Progel) Kuhlm.</p></tp:treatment-sec><tp:treatment-sec sec-type="description" id="SECID0E6CAE"><title>Description.</title><p><bold><italic>Lianas</italic></bold>, subshrubs, shrubs or scandent shrubs, rarely treelets, (0.35–) 0.5–4(–7) m tall; branchlets usually lenticelate. <bold><italic>Leaves</italic></bold> alternate, (3–)9–41-foliolate, loosely disposed or congested, without stipules; petiole and rachis with glandular trichomes or eglandular; <bold><italic>leaflets</italic></bold> subsessile or pulvinulus 1–2 mm long; blades usually oblong, narrowly elliptic or narrowly ovate, less frequently elliptic, ovate or narrowly obovate, occasionally orbicular on basal leaflets, chartaceous, less frequently coriaceous or membranaceous, abaxially brownish, greenish or glaucous, rarely vinaceous, glabrous, subglabrous, hirsute or villous, base slightly asymmetric to asymmetric, rarely symmetric, apex usually rounded or narrowly rounded, less frequently obtuse, rarely acute (apical leaflets), margin flat, slightly revolute or revolute; secondary venation brochidodromous, tertiary venation reticulate. <bold><italic>Inflorescences</italic></bold> in cymes, occasionally panicles or thyrses, axillary or subterminal, rarely terminal; peduncle, rachis and lateral branches (if present) with glandular trichomes or eglandular. <bold><italic>Flowers</italic></bold> loosely disposed or congested apically; pedicel with glandular trichomes or eglandular; sepals 5, slightly connate at base, outer surface with glandular trichomes or eglandular; petals 5, epunctate; stamens 10, connate at base by (0.8–)1–1.5 mm, shorter series 5, epipetalous, longer series 5, episepalous, anthers rimose; carpels 5, only 1 developing into a fruit, free, sessile, stigma lobate, ovules 2, only 1 developing into a seed. <bold><italic>Fruits</italic></bold> follicular, ellipsoid, straight, calyx accrescent, sepals ascending; <bold><italic>seeds</italic></bold> 1, ellipsoid, black, without endosperm, arillode covering the base.</p></tp:treatment-sec><tp:treatment-sec sec-type="distribution" id="SECID0E3DAE"><title>Diversity and distribution.</title><p><tp:taxon-name><tp:taxon-name-part taxon-name-part-type="genus" reg="Rourea">Rourea</tp:taxon-name-part> <tp:taxon-name-part taxon-name-part-type="infraspecific-rank">subgen.</tp:taxon-name-part> <tp:taxon-name-part taxon-name-part-type="subgenus" reg="Rourea">R.</tp:taxon-name-part> <tp:taxon-name-part taxon-name-part-type="infraspecific-rank">sect.</tp:taxon-name-part> <tp:taxon-name-part taxon-name-part-type="section" reg="Multifoliolatae">Multifoliolatae</tp:taxon-name-part></tp:taxon-name> is composed of 12 species exclusively found in the Brazilian states of Bahia, Distrito Federal, Espírito Santo, Minas Gerais and Rio de Janeiro.</p></tp:treatment-sec><tp:treatment-sec sec-type="Recognition" id="SECID0EWEAE"><title>Recognition.</title><p>This section is characterised by multifoliolate leaves, leaflets relatively small, normally oblong or narrowly elliptic with rounded apex (Fig. <xref ref-type="fig" rid="F1">1</xref>), inflorescences mostly with glandular trichomes and stamens connate at base by (0.8–)1–1.5 mm. Species of this section vegetatively resemble several <tp:taxon-name><tp:taxon-name-part taxon-name-part-type="family">Leguminosae</tp:taxon-name-part></tp:taxon-name> due to the characteristics cited above, but differ because <tp:taxon-name><tp:taxon-name-part taxon-name-part-type="family">Connaraceae</tp:taxon-name-part></tp:taxon-name> members do not bear stipules.</p><fig id="F1" position="float" orientation="portrait"><object-id xmlns:xlink="http://www.w3.org/1999/xlink" content-type="doi" xlink:type="simple">10.3897/phytokeys.169.54297.figure1</object-id><object-id xmlns:xlink="http://www.w3.org/1999/xlink" content-type="arpha" xlink:type="simple">4457EF9D-8EA4-510B-9602-106D7EC2D91A</object-id><label>Figure 1.</label><caption><p>Leaves in <tp:taxon-name><tp:taxon-name-part taxon-name-part-type="genus" reg="Rourea">Rourea</tp:taxon-name-part> <tp:taxon-name-part taxon-name-part-type="infraspecific-rank">subgen.</tp:taxon-name-part> <tp:taxon-name-part taxon-name-part-type="subgenus" reg="Rourea">R.</tp:taxon-name-part> <tp:taxon-name-part taxon-name-part-type="infraspecific-rank">sect.</tp:taxon-name-part> <tp:taxon-name-part taxon-name-part-type="section" reg="Multifoliolatae">Multifoliolatae</tp:taxon-name-part></tp:taxon-name>: <bold>A</bold><italic><tp:taxon-name><tp:taxon-name-part taxon-name-part-type="genus" reg="Rourea">R.</tp:taxon-name-part> <tp:taxon-name-part taxon-name-part-type="species" reg="discolor">discolor</tp:taxon-name-part></tp:taxon-name></italic><bold>B</bold><italic><tp:taxon-name><tp:taxon-name-part taxon-name-part-type="genus" reg="Rourea">R.</tp:taxon-name-part> <tp:taxon-name-part taxon-name-part-type="species" reg="martiana">martiana</tp:taxon-name-part></tp:taxon-name></italic><bold>C</bold><italic><tp:taxon-name><tp:taxon-name-part taxon-name-part-type="genus" reg="Rourea">R.</tp:taxon-name-part> <tp:taxon-name-part taxon-name-part-type="species" reg="tenuis">tenuis</tp:taxon-name-part></tp:taxon-name></italic><bold>D</bold><italic><tp:taxon-name><tp:taxon-name-part taxon-name-part-type="genus" reg="Rourea">R.</tp:taxon-name-part> <tp:taxon-name-part taxon-name-part-type="species" reg="cnestidifolia">cnestidifolia</tp:taxon-name-part></tp:taxon-name></italic>.</p></caption><graphic xmlns:xlink="http://www.w3.org/1999/xlink" xlink:href="phytokeys-169-137-g001.jpg" position="float" orientation="portrait" xlink:type="simple" id="oo_484418.jpg"><uri content-type="original_file" xlink:type="simple">https://binary.pensoft.net/fig/484418</uri></graphic></fig></tp:treatment-sec></tp:taxon-treatment>
