# Supplementary material for: Nomenclatural and taxonomic updates in Rourea subgen. Rourea sect. Multifoliolatae (Connaraceae)
Source: PhytoKeys. 2020 Dec 8;169:137–75. doi: 10.3897/phytokeys.169.54297 (PMC7738471; doi:10.3897/phytokeys.169.54297)
Supplement: XML Treatment for Rourea barbata [file phytokeys.169.54297-treatment3.xml]

<!DOCTYPE tp:taxon-treatment
  PUBLIC "-//TaxonX//DTD Taxonomic Treatment Publishing DTD v0 20100105//EN" "tax-treatment-NSO.dtd">
<tp:taxon-treatment xmlns:tp="http://www.plazi.org/taxpub"><tp:treatment-meta><kwd-group><label>Taxon classification</label><kwd><named-content xmlns:xlink="http://www.w3.org/1999/xlink" content-type="kingdom">Plantae</named-content></kwd><kwd><named-content xmlns:xlink="http://www.w3.org/1999/xlink" content-type="order">Oxalidales</named-content></kwd><kwd><named-content xmlns:xlink="http://www.w3.org/1999/xlink" content-type="family">Connaraceae</named-content></kwd></kwd-group><mixed-citation publication-type="journal"><person-group><name><surname>Toledo</surname><given-names>Cassio A. P.</given-names></name><name><surname>Souza</surname><given-names>Vinicius Castro</given-names></name><name><surname>Lucas</surname><given-names>Eve J.</given-names></name></person-group><article-title>Nomenclatural and taxonomic updates in <tp:taxon-name><tp:taxon-name-part taxon-name-part-type="genus" reg="Rourea">Rourea</tp:taxon-name-part> <tp:taxon-name-part taxon-name-part-type="infraspecific-rank">subgen.</tp:taxon-name-part> <tp:taxon-name-part taxon-name-part-type="subgenus" reg="Rourea">Rourea</tp:taxon-name-part> <tp:taxon-name-part taxon-name-part-type="infraspecific-rank">sect.</tp:taxon-name-part> <tp:taxon-name-part taxon-name-part-type="section" reg="Multifoliolatae">Multifoliolatae</tp:taxon-name-part></tp:taxon-name> (<tp:taxon-name><tp:taxon-name-part taxon-name-part-type="family">Connaraceae</tp:taxon-name-part></tp:taxon-name>)</article-title><source>PhytoKeys</source><day>08</day><month>12</month><year>2020</year><volume>169</volume><fpage>137</fpage><lpage>175</lpage><pub-id pub-id-type="doi">10.3897/phytokeys.169.54297</pub-id></mixed-citation></tp:treatment-meta><tp:nomenclature><tp:taxon-name><object-id xmlns:xlink="http://www.w3.org/1999/xlink" content-type="arpha" xlink:type="simple">77C790C5-44ED-563B-AF56-1738F55EDC65</object-id>
            <tp:taxon-name-part taxon-name-part-type="genus" reg="Rourea">Rourea</tp:taxon-name-part>
            <tp:taxon-name-part taxon-name-part-type="species" reg="barbata">barbata</tp:taxon-name-part>
          </tp:taxon-name><tp:taxon-authority>C. Toledo, Phytotaxa 408(2): 118. 2019.</tp:taxon-authority><xref ref-type="bibr" rid="B12">Illustration: Forero (2003</xref><xref ref-type="bibr" rid="B27">) and Toledo and Souza (2019)</xref></tp:nomenclature><tp:treatment-sec sec-type="material" id="SECID0EGHAG"><title>Type.</title><p><bold>Brazil. Minas Gerais</bold>: Grão Mogol, cerrado na estrada para o rio Ventania, ca. 16°32'S–42°49'W, ca. 900 m alt., 5 Nov 1990 (fl.), <italic>J. R. Pirani CFCR13358</italic> (<bold><italic>Holotype</italic></bold>: SPF barcode SPF 69503!; <bold><italic>isotypes</italic></bold>: ESA!, NY!).</p></tp:treatment-sec><tp:treatment-sec sec-type="description" id="SECID0EWHAG"><title>Description.</title><p><bold><italic>Shrubs</italic></bold>, ca. 1.5 m tall; branchlets glabrous or subglabrous, lenticels absent. <bold><italic>Leaves</italic></bold> 7–11-foliolate, congested; petiole 0.8–1.7 cm long, glabrous or subglabrous, eglandular; rachis 3.5–4.4 cm long, glabrous or subglabrous, eglandular; <bold><italic>leaflets</italic></bold> opposite to subopposite, subsessile; blade of the basal pair of leaflets 1–1.6 × 0.6–0.9 cm, ovate, others 1.3–3.2 × 0.8–1.4 cm, narrowly ovate or narrowly elliptic, chartaceous, discolorous, glabrous on both surfaces, abaxially vinaceous, adaxially greyish, slightly shining, base symmetric or slightly asymmetric, subcordate, apex obtuse, rounded or narrowly rounded, margin slightly revolute, glabrous; midvein abaxially prominent, adaxially slightly impressed, secondary veins 5–7 pairs, slightly prominent on both surfaces, tertiary veins slightly prominent on both surfaces. <bold><italic>Inflorescences</italic></bold> in axillary or pseudoterminal cymes; bracts 2–3 mm long; peduncle 0.2–3.5 cm long, glabrous or subglabrous, eglandular; rachis 0.7–1.8 cm long, glabrous or subglabrous, eglandular. <bold><italic>Flowers</italic></bold> loosely disposed or congested apically; buds 4–3 × 3 mm, orbicular; pedicel 6–12 mm long, eglandular, 2 bracteoles located up to the lower half, persistent; sepals 4–4.5 × 2 mm, chartaceous, ovate or narrowly ovate, outer surface subglabrous, eglandular, inner surface glabrous or subglabrous, margin ciliate, more densely at the apex; petals 5.5–6 × 2 mm, oblong or narrowly obovate, glabrous on both surfaces; stamens connate at base by ca. 1 mm, shorter series ca. 3.5 mm long, longer series 5–5.5 mm long, glabrous; ovary 1–1.2 mm long, densely hirsute only on one side, glabrous or almost so elsewhere, style ca. 2 mm long, sparsely hirsute at base, glabrescent towards the apex, stigma peltate, bilobate. <bold><italic>Fruits</italic></bold> unknown.</p></tp:treatment-sec><tp:treatment-sec sec-type="distribution" id="SECID0EQIAG"><title>Distribution, habitat and phenology.</title><p>This species is only known from the type location (Fig. <xref ref-type="fig" rid="F3">3</xref>). It has a shrubby habit and grows in areas of cerrado, at ca. 900 m altitude. The only flowering specimen was collected in November.</p></tp:treatment-sec><tp:treatment-sec sec-type="Recognition and notes" id="SECID0E1IAG"><title>Recognition and notes.</title><p><italic><tp:taxon-name><tp:taxon-name-part taxon-name-part-type="genus" reg="Rourea">Rourea</tp:taxon-name-part> <tp:taxon-name-part taxon-name-part-type="species" reg="barbata">barbata</tp:taxon-name-part></tp:taxon-name></italic> is mainly recognised by the glabrous leaflets and the ovary, which is hairy only on one side of the structure. It is similar to <italic><tp:taxon-name><tp:taxon-name-part taxon-name-part-type="genus" reg="Rourea">R.</tp:taxon-name-part> <tp:taxon-name-part taxon-name-part-type="species" reg="martiana">martiana</tp:taxon-name-part></tp:taxon-name></italic> due to the number, size and shape of leaflets, but these are glabrous in <italic><tp:taxon-name><tp:taxon-name-part taxon-name-part-type="genus" reg="Rourea">R.</tp:taxon-name-part> <tp:taxon-name-part taxon-name-part-type="species" reg="barbata">barbata</tp:taxon-name-part></tp:taxon-name></italic> and hirsute or villous in the latter.</p><p><xref ref-type="bibr" rid="B12">Forero (2003)</xref> identified the type of <italic><tp:taxon-name><tp:taxon-name-part taxon-name-part-type="genus" reg="Rourea">R.</tp:taxon-name-part> <tp:taxon-name-part taxon-name-part-type="species" reg="barbata">barbata</tp:taxon-name-part></tp:taxon-name></italic> as <italic><tp:taxon-name><tp:taxon-name-part taxon-name-part-type="genus" reg="Rourea">R.</tp:taxon-name-part> <tp:taxon-name-part taxon-name-part-type="species" reg="discolor">discolor</tp:taxon-name-part></tp:taxon-name></italic>; however, the former differs by the leaves 7–11-foliolate, inflorescence rachis 0.7–1.8 cm long and the ovary with a tuft of trichomes, while the latter has leaves 9–29-foliolate, inflorescence rachis 3.5–11.5 long and ovary completely hirsute.</p></tp:treatment-sec><tp:treatment-sec><!--Section generated to contain objects referenced in tp:taxon-treatment.--><fig id="F3" position="float" orientation="portrait"><object-id xmlns:xlink="http://www.w3.org/1999/xlink" content-type="doi" xlink:type="simple">10.3897/phytokeys.169.54297.figure3</object-id><object-id xmlns:xlink="http://www.w3.org/1999/xlink" content-type="arpha" xlink:type="simple">EBEDA719-F7E2-5852-9D86-E835B8509F93</object-id><label>Figure 3.</label><caption><p>Geographic distribution of <italic><tp:taxon-name><tp:taxon-name-part taxon-name-part-type="genus" reg="Rourea">Rourea</tp:taxon-name-part> <tp:taxon-name-part taxon-name-part-type="species" reg="bahiensis">bahiensis</tp:taxon-name-part></tp:taxon-name></italic> (circles), <italic><tp:taxon-name><tp:taxon-name-part taxon-name-part-type="genus" reg="Rourea">R.</tp:taxon-name-part> <tp:taxon-name-part taxon-name-part-type="species" reg="barbata">barbata</tp:taxon-name-part></tp:taxon-name></italic> (triangles) and <italic><tp:taxon-name><tp:taxon-name-part taxon-name-part-type="genus" reg="Rourea">R.</tp:taxon-name-part> <tp:taxon-name-part taxon-name-part-type="species" reg="blanchetiana">blanchetiana</tp:taxon-name-part></tp:taxon-name></italic> (squares).</p></caption><graphic xmlns:xlink="http://www.w3.org/1999/xlink" xlink:href="phytokeys-169-137-g003.jpg" position="float" orientation="portrait" xlink:type="simple" id="oo_484420.jpg"><uri content-type="original_file" xlink:type="simple">https://binary.pensoft.net/fig/484420</uri></graphic></fig></tp:treatment-sec><ref-list><ref id="B12"><mixed-citation xmlns:xlink="http://www.w3.org/1999/xlink" xlink:type="simple"><person-group><name name-style="western"><surname>Forero</surname><given-names>E</given-names></name></person-group> (<year>2003</year>) <article-title>Flora de Grão-Mogol, Minas Gerais: <tp:taxon-name><tp:taxon-name-part taxon-name-part-type="family">Connaraceae</tp:taxon-name-part></tp:taxon-name>.</article-title><source>Boletim de Botânica da Universidade de São Paulo</source><volume>21</volume>(<issue>1</issue>): <fpage>235</fpage>–<lpage>236</lpage>. <ext-link xlink:type="simple" ext-link-type="doi" xlink:href="10.11606/issn.2316-9052.v21i1p235-236">https://doi.org/10.11606/issn.2316-9052.v21i1p235-236</ext-link></mixed-citation></ref><ref id="B27"><mixed-citation xmlns:xlink="http://www.w3.org/1999/xlink" xlink:type="simple"><person-group><name name-style="western"><surname>Toledo</surname><given-names>CAP</given-names></name><name name-style="western"><surname>Souza</surname><given-names>VC</given-names></name></person-group> (<year>2019</year>) <article-title>Two new species of <italic><tp:taxon-name><tp:taxon-name-part taxon-name-part-type="genus">Rourea</tp:taxon-name-part></tp:taxon-name></italic> (<tp:taxon-name><tp:taxon-name-part taxon-name-part-type="family">Connaraceae</tp:taxon-name-part></tp:taxon-name>) from Minas Gerais, Brazil.</article-title><source>Phytotaxa</source><volume>408</volume>(<issue>2</issue>): <fpage>117</fpage>–<lpage>122</lpage>. <ext-link xlink:type="simple" ext-link-type="doi" xlink:href="10.11646/phytotaxa.408.2.4">https://doi.org/10.11646/phytotaxa.408.2.4</ext-link></mixed-citation></ref></ref-list></tp:taxon-treatment>
