# Supplementary material for: Nomenclatural and taxonomic updates in Rourea subgen. Rourea sect. Multifoliolatae (Connaraceae)
Source: PhytoKeys. 2020 Dec 8;169:137–75. doi: 10.3897/phytokeys.169.54297 (PMC7738471; doi:10.3897/phytokeys.169.54297)
Supplement: XML Treatment for Rourea blanchetiana [file phytokeys.169.54297-treatment4.xml]

<!DOCTYPE tp:taxon-treatment
  PUBLIC "-//TaxonX//DTD Taxonomic Treatment Publishing DTD v0 20100105//EN" "tax-treatment-NSO.dtd">
<tp:taxon-treatment xmlns:tp="http://www.plazi.org/taxpub"><tp:treatment-meta><kwd-group><label>Taxon classification</label><kwd><named-content xmlns:xlink="http://www.w3.org/1999/xlink" content-type="kingdom">Plantae</named-content></kwd><kwd><named-content xmlns:xlink="http://www.w3.org/1999/xlink" content-type="order">Oxalidales</named-content></kwd><kwd><named-content xmlns:xlink="http://www.w3.org/1999/xlink" content-type="family">Connaraceae</named-content></kwd></kwd-group><mixed-citation publication-type="journal"><person-group><name><surname>Toledo</surname><given-names>Cassio A. P.</given-names></name><name><surname>Souza</surname><given-names>Vinicius Castro</given-names></name><name><surname>Lucas</surname><given-names>Eve J.</given-names></name></person-group><article-title>Nomenclatural and taxonomic updates in <tp:taxon-name><tp:taxon-name-part taxon-name-part-type="genus" reg="Rourea">Rourea</tp:taxon-name-part> <tp:taxon-name-part taxon-name-part-type="infraspecific-rank">subgen.</tp:taxon-name-part> <tp:taxon-name-part taxon-name-part-type="subgenus" reg="Rourea">Rourea</tp:taxon-name-part> <tp:taxon-name-part taxon-name-part-type="infraspecific-rank">sect.</tp:taxon-name-part> <tp:taxon-name-part taxon-name-part-type="section" reg="Multifoliolatae">Multifoliolatae</tp:taxon-name-part></tp:taxon-name> (<tp:taxon-name><tp:taxon-name-part taxon-name-part-type="family">Connaraceae</tp:taxon-name-part></tp:taxon-name>)</article-title><source>PhytoKeys</source><day>08</day><month>12</month><year>2020</year><volume>169</volume><fpage>137</fpage><lpage>175</lpage><pub-id pub-id-type="doi">10.3897/phytokeys.169.54297</pub-id></mixed-citation></tp:treatment-meta><tp:nomenclature><tp:taxon-name><object-id xmlns:xlink="http://www.w3.org/1999/xlink" content-type="arpha" xlink:type="simple">8945B6BC-220A-5B83-B4F8-5D558F3F43D8</object-id>
            <tp:taxon-name-part taxon-name-part-type="genus" reg="Rourea">Rourea</tp:taxon-name-part>
            <tp:taxon-name-part taxon-name-part-type="species" reg="blanchetiana">blanchetiana</tp:taxon-name-part>
          </tp:taxon-name><tp:taxon-authority>(Progel) Kuhlm., Arq. Inst. Biol. Veg. 1: 40. 1934.</tp:taxon-authority><xref ref-type="bibr" rid="B23">Illustration: Progel (1877)</xref><xref ref-type="bibr" rid="B25">and Schellenberg (1938)</xref><tp:nomenclature-citation-list><tp:nomenclature-citation><tp:taxon-name>
                <tp:taxon-name-part taxon-name-part-type="genus" reg="Eichleria">Eichleria</tp:taxon-name-part> <tp:taxon-name-part taxon-name-part-type="species" reg="blanchetiana">blanchetiana</tp:taxon-name-part></tp:taxon-name><comment>Progel, in Martius, Fl. Bras. 12(2): 518. 1877.</comment></tp:nomenclature-citation></tp:nomenclature-citation-list></tp:nomenclature><tp:treatment-sec sec-type="material" id="SECID0EWMAG"><title>Type.</title><p><bold>Brazil. Bahia</bold>: S. d. (fl., fr.), <italic>J. S. Blanchet 1050</italic> (<bold><italic>Lectotype</italic></bold>: BR barcode BR 00000528168!, designated here; <bold><italic>isolectotypes</italic></bold>: G!, S!, W!).</p></tp:treatment-sec><tp:treatment-sec sec-type="description" id="SECID0EGNAG"><title>Description.</title><p><bold><italic>Lianas</italic></bold>: branchlets sparsely hirsute to hirsute, lenticels abundant, inconspicuous. <bold><italic>Leaves</italic></bold> 27–39-foliolate, loosely disposed; petiole 1.4–2.2 cm long, sparsely hirsute to hirsute, with glandular trichomes; rachis (8–)10–14.5 cm long, sparsely hirsute to hirsute, with glandular trichomes; <bold><italic>leaflets</italic></bold> subopposite to alternate, pulvinulus ca. 1 mm long; blade of the basal pair of leaflets 0.9–1.5 × 0.6–0.9 cm, orbicular or oblong, others 1.3–2.9 × 0.6–1 cm, oblong, the apical ones elliptic, membranaceous to subchartaceous, discolorous, abaxially glabrous, subglabrous or sparsely hirsute on the midvein, glaucous, adaxially glabrous, dull, base symmetric or slightly asymmetric, rounded or subcordate, obtuse in the apical leaflet, apex rounded, rarely truncate, obtuse in the apical leaflet, margin flat, glabrous; midvein abaxially slightly prominent, rarely prominent, adaxially slightly impressed, rarely impressed, secondary veins 5–7 pairs, abaxially slightly prominent or flat, adaxially flat, tertiary veins flat on both surfaces. <bold><italic>Inflorescences</italic></bold> in axillary cymes; bracts ca. 1 mm long; peduncle (2–) 3.5–6.7 cm long, densely hirsute, with glandular trichomes; rachis 0.5–2.2 cm long, densely hirsute, with glandular trichomes. <bold><italic>Flowers</italic></bold> congested apically; buds 3–6 × 2–3 mm, elliptic; pedicel 8–13 mm long, with glandular trichomes, 1–2 bracteoles located in the middle portion, deciduous; sepals 4–6 × 1–1.5 mm, chartaceous, lanceolate, outer surface hirsute, with glandular trichomes, inner surface subglabrous, margin ciliate; petals 9–14 × 2 mm, oblong or narrowly obovate, glabrous on both surfaces; stamens connate at base by ca. 1 mm, shorter series ca. 1 mm long, longer series ca. 2 mm long, with sparse glandular trichomes; ovary ca. 1.2 mm long, hirsute, style ca. 2.5 mm long, sparsely hirsute, subglabrous or glabrous only at the apex, stigma peltate, bilobate. <bold><italic>Fruits</italic></bold> 1.2 × 0.6–0.7 cm, colour not seen, outer surface sparsely hirsute, inner surface not seen, apex acuminate, style deciduous, calyx covering one third of the fruit; <bold><italic>seeds</italic></bold> ca. 1 × 0.4 cm, arillode colour not seen.</p></tp:treatment-sec><tp:treatment-sec sec-type="distribution" id="SECID0EDOAG"><title>Distribution, habitat and phenology.</title><p>Most of the known specimens of <italic><tp:taxon-name><tp:taxon-name-part taxon-name-part-type="genus" reg="Rourea">R.</tp:taxon-name-part> <tp:taxon-name-part taxon-name-part-type="species" reg="blanchetiana">blanchetiana</tp:taxon-name-part></tp:taxon-name></italic> are old collections with no precise locations. The most recently analysed specimen was collected in the municipality of Nilo Peçanha, which is located in southern Bahia (Fig. <xref ref-type="fig" rid="F3">3</xref>). Therefore, it seems that <italic><tp:taxon-name><tp:taxon-name-part taxon-name-part-type="genus" reg="Rourea">R.</tp:taxon-name-part> <tp:taxon-name-part taxon-name-part-type="species" reg="blanchetiana">blanchetiana</tp:taxon-name-part></tp:taxon-name></italic> is a rare species and most likely restricted to the south portion of Bahia. This is a lianescent species growing on ombrophilous forests of the Atlantic domain. The specimen <italic>J. S. Blanchet</italic> s. n. (NY barcode NY00393553) was collected with flowers and fruits in August.</p></tp:treatment-sec><tp:treatment-sec sec-type="material" id="SECID0EFPAG"><title>Specimens examined.</title><p><bold>Brazil. Bahia</bold>: Locality unknown: Aug 1835 (fl., fr.), <italic>J. S. Blanchet s. n.</italic> (NY barcode NY00393553); s. d. (fl.), <italic>J. S. Blanchet s. n.</italic> (?) (P barcode P05487855). Nilo Peçanha, estrada a ca. 4 km da comunidade Quilombola de Jatimane na estrada para Ituberá, fazenda Outeiro do Chapeú, <named-content xmlns:xlink="http://www.w3.org/1999/xlink" content-type="dwc:verbatimCoordinates" xlink:type="simple"><named-content content-type="geo-json" specific-use="{&#34;type&#34;:&#34;Point&#34;,&#34;coordinates&#34;:[-39.080556,-13.668333]}" id="NCID0EUPAG" xlink:type="simple">13°40'06"S, 39°04'50"W</named-content></named-content>, 14 Apr 2012 (st.), <italic>L. P. de Queiroz &amp; F. H. F. Nascimento 15452</italic> (HUEFS); Locality unknown, s. d. (fl.), <italic>J. S. Blanchet 297</italic> (P barcode P05487854); s. d. (fl.), <italic>P. Salzmann s. n.</italic> (MO 1704495, P barcode P05487856).</p></tp:treatment-sec><tp:treatment-sec sec-type="Recognition and notes" id="SECID0E6PAG"><title>Recognition and notes.</title><p><italic><tp:taxon-name><tp:taxon-name-part taxon-name-part-type="genus" reg="Rourea">Rourea</tp:taxon-name-part> <tp:taxon-name-part taxon-name-part-type="species" reg="blanchetiana">blanchetiana</tp:taxon-name-part></tp:taxon-name></italic> is easily recognised by the leaves with 27–39 leaflets, which are usually membranaceous, oblong and abaxially glaucous, aside from the flowers congested in the inflorescences, comparatively larger peduncle and petals 9–14 mm long. It is similar to <italic><tp:taxon-name><tp:taxon-name-part taxon-name-part-type="genus" reg="Rourea">R.</tp:taxon-name-part> <tp:taxon-name-part taxon-name-part-type="species" reg="discolor">discolor</tp:taxon-name-part></tp:taxon-name></italic> due to the leaflets abaxially glaucous and pedicel relatively long, but differs by the hirsute inflorescence rachis, elliptic flower buds and petals 9–14 mm long vs. glabrous or subglabrous inflorescence rachis, orbicular or ovate flower buds and petals (4–)6–8 mm long.</p><p>In the protologue of the basionym of <italic><tp:taxon-name><tp:taxon-name-part taxon-name-part-type="genus" reg="Rourea">Rourea</tp:taxon-name-part> <tp:taxon-name-part taxon-name-part-type="species" reg="blanchetiana">blanchetiana</tp:taxon-name-part></tp:taxon-name></italic> from <italic>Flora Brasiliensis</italic>, the only specimen cited by <xref ref-type="bibr" rid="B23">Progel (1877)</xref> was Blanchet 1050, without indication of herbarium. <xref ref-type="bibr" rid="B25">Schellenberg (1938)</xref> inadvertently selected the lectotype from P. However, of the six specimens of <italic><tp:taxon-name><tp:taxon-name-part taxon-name-part-type="genus" reg="Rourea">R.</tp:taxon-name-part> <tp:taxon-name-part taxon-name-part-type="species" reg="blanchetiana">blanchetiana</tp:taxon-name-part></tp:taxon-name></italic>, collected by Blanchet in P, none is annotated with number 1050. Specimens of Blanchet 1050 were found in BR, G, S and W and only the collection from G is fruiting, the rest, only flowering. Of these, the specimen from BR has an original label of “Herbarium Martii”, identified as “<italic><tp:taxon-name><tp:taxon-name-part taxon-name-part-type="genus" reg="Eichleria">Eichleria</tp:taxon-name-part> <tp:taxon-name-part taxon-name-part-type="species" reg="blanchetiana">blanchetiana</tp:taxon-name-part></tp:taxon-name></italic> Prog. in Mart. fl. Br.” and bears an attached pencil drawing containing floral details of the referred species. The characteristics of the branchlet of this specimen (number and shape of leaflets, inflorescence architecture and flower structures) and the detailed drawing match accurately with the illustration in <xref ref-type="bibr" rid="B23">Progel (1877</xref>, plate 116). In addition, considering that Progel worked in M and the original <italic>Flora Brasiliensis</italic> collection from M was sold to BR, then the specimen Blanchet 1050, deposited in the latter, seems the best candidate to be lectotype of <italic><tp:taxon-name><tp:taxon-name-part taxon-name-part-type="genus" reg="Rourea">R.</tp:taxon-name-part> <tp:taxon-name-part taxon-name-part-type="species" reg="blanchetiana">blanchetiana</tp:taxon-name-part></tp:taxon-name></italic>, which is here proposed.</p><p><italic><tp:taxon-name><tp:taxon-name-part taxon-name-part-type="genus" reg="Rourea">Rourea</tp:taxon-name-part> <tp:taxon-name-part taxon-name-part-type="species" reg="blanchetiana">blanchetiana</tp:taxon-name-part></tp:taxon-name></italic> was originally described in <tp:taxon-name><tp:taxon-name-part taxon-name-part-type="family">Oxalidaceae</tp:taxon-name-part></tp:taxon-name> (<xref ref-type="bibr" rid="B23">Progel 1877</xref>). The author published the basionym under his new genus <italic><tp:taxon-name><tp:taxon-name-part taxon-name-part-type="genus" reg="Eichleria">Eichleria</tp:taxon-name-part></tp:taxon-name></italic>, based on the similarity between <tp:taxon-name><tp:taxon-name-part taxon-name-part-type="family">Connaraceae</tp:taxon-name-part></tp:taxon-name> and <tp:taxon-name><tp:taxon-name-part taxon-name-part-type="family">Oxalidaceae</tp:taxon-name-part></tp:taxon-name> with respect to the imparipinate leaves and heterostylous flowers with apocarpous gynoecium. <xref ref-type="bibr" rid="B16">Kuhlmann (1934)</xref> firstly noticed this confusion and proposed the prompt combination after concluding that the species bear two ovules with marginal placentation, characteristic of <tp:taxon-name><tp:taxon-name-part taxon-name-part-type="family">Connaraceae</tp:taxon-name-part></tp:taxon-name>. The close relationship between <tp:taxon-name><tp:taxon-name-part taxon-name-part-type="family">Connaraceae</tp:taxon-name-part></tp:taxon-name> and <tp:taxon-name><tp:taxon-name-part taxon-name-part-type="family">Oxalidaceae</tp:taxon-name-part></tp:taxon-name> has been confirmed by modern phylogenetic analyses and they form a monophyletic group within <tp:taxon-name><tp:taxon-name-part taxon-name-part-type="order">Oxalidales</tp:taxon-name-part></tp:taxon-name> (APG IV 2016); <tp:taxon-name><tp:taxon-name-part taxon-name-part-type="family">Connaraceae</tp:taxon-name-part></tp:taxon-name> differs morphologically from <tp:taxon-name><tp:taxon-name-part taxon-name-part-type="family">Oxalidaceae</tp:taxon-name-part></tp:taxon-name> by the completely free carpels and follicular fruits.</p></tp:treatment-sec><tp:treatment-sec><!--Section generated to contain objects referenced in tp:taxon-treatment.--><fig id="F3" position="float" orientation="portrait"><object-id xmlns:xlink="http://www.w3.org/1999/xlink" content-type="doi" xlink:type="simple">10.3897/phytokeys.169.54297.figure3</object-id><object-id xmlns:xlink="http://www.w3.org/1999/xlink" content-type="arpha" xlink:type="simple">EBEDA719-F7E2-5852-9D86-E835B8509F93</object-id><label>Figure 3.</label><caption><p>Geographic distribution of <italic><tp:taxon-name><tp:taxon-name-part taxon-name-part-type="genus" reg="Rourea">Rourea</tp:taxon-name-part> <tp:taxon-name-part taxon-name-part-type="species" reg="bahiensis">bahiensis</tp:taxon-name-part></tp:taxon-name></italic> (circles), <italic><tp:taxon-name><tp:taxon-name-part taxon-name-part-type="genus" reg="Rourea">R.</tp:taxon-name-part> <tp:taxon-name-part taxon-name-part-type="species" reg="barbata">barbata</tp:taxon-name-part></tp:taxon-name></italic> (triangles) and <italic><tp:taxon-name><tp:taxon-name-part taxon-name-part-type="genus" reg="Rourea">R.</tp:taxon-name-part> <tp:taxon-name-part taxon-name-part-type="species" reg="blanchetiana">blanchetiana</tp:taxon-name-part></tp:taxon-name></italic> (squares).</p></caption><graphic xmlns:xlink="http://www.w3.org/1999/xlink" xlink:href="phytokeys-169-137-g003.jpg" position="float" orientation="portrait" xlink:type="simple" id="oo_484420.jpg"><uri content-type="original_file" xlink:type="simple">https://binary.pensoft.net/fig/484420</uri></graphic></fig></tp:treatment-sec><ref-list><ref id="B23"><mixed-citation xmlns:xlink="http://www.w3.org/1999/xlink" xlink:type="simple"><person-group><name name-style="western"><surname>Progel</surname><given-names>A</given-names></name></person-group> (<year>1877</year>) <article-title><tp:taxon-name>Oxalideae</tp:taxon-name>, <tp:taxon-name><tp:taxon-name-part taxon-name-part-type="family">Geraniaceae</tp:taxon-name-part></tp:taxon-name>, <tp:taxon-name><tp:taxon-name-part taxon-name-part-type="family">Vivianiaceae</tp:taxon-name-part></tp:taxon-name>. In: Martius CFP von (Ed.</article-title><source>) Flora Brasiliensis</source><volume>12</volume>(<issue>2</issue>): <fpage>473</fpage>–<lpage>528</lpage>.</mixed-citation></ref><ref id="B25"><mixed-citation xmlns:xlink="http://www.w3.org/1999/xlink" xlink:type="simple"><person-group><name name-style="western"><surname>Schellenberg</surname><given-names>G</given-names></name></person-group> (<year>1938</year>) <article-title><tp:taxon-name><tp:taxon-name-part taxon-name-part-type="family">Connaraceae</tp:taxon-name-part></tp:taxon-name>.</article-title> In: <person-group><name name-style="western"><surname>Engler</surname><given-names>A</given-names></name></person-group> (<role>Ed.</role>) <issue-title>Das Pflanzenreich IV (127) (Heft 103).</issue-title><source>W. Engelmann, Leipzig</source>, <fpage>1</fpage>–<lpage>326</lpage>.</mixed-citation></ref><ref id="B16"><mixed-citation xmlns:xlink="http://www.w3.org/1999/xlink" xlink:type="simple"><person-group><name name-style="western"><surname>Kuhlmann</surname><given-names>JG</given-names></name></person-group> (<year>1934</year>) <article-title>O gênero <italic><tp:taxon-name><tp:taxon-name-part taxon-name-part-type="genus">Eichleria</tp:taxon-name-part></tp:taxon-name></italic> sinônimo de <italic><tp:taxon-name><tp:taxon-name-part taxon-name-part-type="genus">Rourea</tp:taxon-name-part></tp:taxon-name></italic>.</article-title><source>Archivos do Instituto de Biologia Vegetal</source><volume>1</volume>: <fpage>39</fpage>–<lpage>40</lpage>.</mixed-citation></ref></ref-list></tp:taxon-treatment>
