# Supplementary material for: Nomenclatural and taxonomic updates in Rourea subgen. Rourea sect. Multifoliolatae (Connaraceae)
Source: PhytoKeys. 2020 Dec 8;169:137–75. doi: 10.3897/phytokeys.169.54297 (PMC7738471; doi:10.3897/phytokeys.169.54297)
Supplement: XML Treatment for Rourea chrysomalla [file phytokeys.169.54297-treatment5.xml]

<!DOCTYPE tp:taxon-treatment
  PUBLIC "-//TaxonX//DTD Taxonomic Treatment Publishing DTD v0 20100105//EN" "tax-treatment-NSO.dtd">
<tp:taxon-treatment xmlns:tp="http://www.plazi.org/taxpub"><tp:treatment-meta><kwd-group><label>Taxon classification</label><kwd><named-content xmlns:xlink="http://www.w3.org/1999/xlink" content-type="kingdom">Plantae</named-content></kwd><kwd><named-content xmlns:xlink="http://www.w3.org/1999/xlink" content-type="order">Oxalidales</named-content></kwd><kwd><named-content xmlns:xlink="http://www.w3.org/1999/xlink" content-type="family">Connaraceae</named-content></kwd></kwd-group><mixed-citation publication-type="journal"><person-group><name><surname>Toledo</surname><given-names>Cassio A. P.</given-names></name><name><surname>Souza</surname><given-names>Vinicius Castro</given-names></name><name><surname>Lucas</surname><given-names>Eve J.</given-names></name></person-group><article-title>Nomenclatural and taxonomic updates in <tp:taxon-name><tp:taxon-name-part taxon-name-part-type="genus" reg="Rourea">Rourea</tp:taxon-name-part> <tp:taxon-name-part taxon-name-part-type="infraspecific-rank">subgen.</tp:taxon-name-part> <tp:taxon-name-part taxon-name-part-type="subgenus" reg="Rourea">Rourea</tp:taxon-name-part> <tp:taxon-name-part taxon-name-part-type="infraspecific-rank">sect.</tp:taxon-name-part> <tp:taxon-name-part taxon-name-part-type="section" reg="Multifoliolatae">Multifoliolatae</tp:taxon-name-part></tp:taxon-name> (<tp:taxon-name><tp:taxon-name-part taxon-name-part-type="family">Connaraceae</tp:taxon-name-part></tp:taxon-name>)</article-title><source>PhytoKeys</source><day>08</day><month>12</month><year>2020</year><volume>169</volume><fpage>137</fpage><lpage>175</lpage><pub-id pub-id-type="doi">10.3897/phytokeys.169.54297</pub-id></mixed-citation></tp:treatment-meta><tp:nomenclature><tp:taxon-name><object-id xmlns:xlink="http://www.w3.org/1999/xlink" content-type="arpha" xlink:type="simple">338B82AA-363E-53C2-8F11-C9C8083A90FA</object-id>
            <tp:taxon-name-part taxon-name-part-type="genus" reg="Rourea">Rourea</tp:taxon-name-part>
            <tp:taxon-name-part taxon-name-part-type="species" reg="chrysomalla">chrysomalla</tp:taxon-name-part>
          </tp:taxon-name><tp:taxon-authority>Glaz. ex G. Schellenb., in Engler, Pflanzenreich IV. 127(Heft 103): 196. 1938.</tp:taxon-authority><xref ref-type="fig" rid="F4">Fig. 4</xref></tp:nomenclature><tp:treatment-sec sec-type="material" id="SECID0EKWAG"><title>Type.</title><p><bold>Brazil. Goiás</bold>: Chemin du Rio Paranauá á Chico Lobo, dans les campos, 08 Nov 1894 (fr.), <italic>A. F. M. Glaziou 20871</italic> (<bold><italic>Lectotype</italic></bold>: P barcode P02274085!, designated here; <bold><italic>isolectotypes</italic></bold>: F!-frag., G, K!, MPU!, P!, R!, RB!, S!).</p></tp:treatment-sec><tp:treatment-sec sec-type="description" id="SECID0E1WAG"><title>Description.</title><p><bold><italic>Subshrubs</italic></bold> erect, 0.35–0.65(–0.8) m tall; branchlets densely velutinous, lenticels absent. <bold><italic>Leaves</italic></bold> 9–17-foliolate, loosely disposed; petiole 0.5–2 cm long, velutinous, with glandular trichomes; rachis 4.5–10 cm long, velutinous, with glandular trichomes; <bold><italic>leaflets</italic></bold> opposite to subopposite, sessile; blade of the basal pair of leaflets (0.9–)1.2–1.8 × (0.4–)0.8–1.6 cm, orbicular or ovate, others 1.6–3.7 × 0.9–1.6 cm, ovate, narrowly elliptic or narrowly ovate, the apical ones usually elliptic, coriaceous, discolorous, abaxially hirsute to densely hirsute, brownish or greenish, adaxially sparsely hirsute to hirsute, dull, base symmetric or slightly asymmetric, cordate, subcordate or rounded, apex obtuse or rounded, margin flat or slightly revolute, ciliate; midvein abaxially prominent, adaxially flat, secondary veins 4–6 pairs, abaxially prominent or slightly prominent, adaxially flat or slightly prominent, tertiary veins abaxially slightly prominent, adaxially flat or slightly prominent. <bold><italic>Inflorescences</italic></bold> in axillary or terminal determinate thyrses or panicles; bracts ca. 3 mm long; peduncle 0.7–3 cm long, densely hirsute, with glandular trichomes; rachis 4–9.5 cm long, densely hirsute, with glandular trichomes; lateral branches 0.7–2(–3) cm long, densely hirsute, with glandular trichomes. <bold><italic>Flowers</italic></bold> loosely disposed; buds 4–7 × 3–4 mm, elliptic or broadly elliptic; pedicel 1–4 mm long, with glandular trichomes, 2 bracteoles located up to the lower half, deciduous or persistent; sepals (5–)6–8 × 1.5–2.5 mm, coriaceous, ovate or narrowly elliptic, outer surface densely velutinous or densely hirsute, with glandular trichomes, inner surface subglabrous, margin ciliate; petals 7–9 × 2–3 mm, narrowly elliptic or narrowly obovate, with sparse glandular trichomes on both surfaces; stamens connate at base by ca. 0.8 mm, shorter series 3–5 mm long, longer series 4–6 mm long, with sparse glandular trichomes; ovary 1–1.3 mm long, densely hirsute, style 2–4 mm long, hirsute, stigma peltate, bilobate. <bold><italic>Fruits</italic></bold> 1–1.4 × 0.4–0.6 cm, reddish or orangish, outer surface completely velutinous, inner surface subglabrous, apex acuminate, style partially persistent, calyx covering one third or rarely half of the fruit; <bold><italic>seeds</italic></bold> 0.7–1 × 0.4 cm, arillode yellowish.</p><fig id="F4" position="float" orientation="portrait"><object-id xmlns:xlink="http://www.w3.org/1999/xlink" content-type="doi" xlink:type="simple">10.3897/phytokeys.169.54297.figure4</object-id><object-id xmlns:xlink="http://www.w3.org/1999/xlink" content-type="arpha" xlink:type="simple">7D385661-E542-586F-90E4-A82C85802C34</object-id><label>Figure 4.</label><caption><p><italic><tp:taxon-name><tp:taxon-name-part taxon-name-part-type="genus" reg="Rourea">Rourea</tp:taxon-name-part> <tp:taxon-name-part taxon-name-part-type="species" reg="chrysomalla">chrysomalla</tp:taxon-name-part></tp:taxon-name></italic>: <bold>A</bold> flowering branchlet <bold>B</bold> fruiting branchlet (photo by Jair Faria) <bold>C</bold> leaves (photo by Jair Faria) <bold>D</bold> habit.</p></caption><graphic xmlns:xlink="http://www.w3.org/1999/xlink" xlink:href="phytokeys-169-137-g004.jpg" position="float" orientation="portrait" xlink:type="simple" id="oo_484421.jpg"><uri content-type="original_file" xlink:type="simple">https://binary.pensoft.net/fig/484421</uri></graphic></fig></tp:treatment-sec><tp:treatment-sec sec-type="distribution" id="SECID0EXYAG"><title>Distribution, habitat and phenology.</title><p><italic><tp:taxon-name><tp:taxon-name-part taxon-name-part-type="genus" reg="Rourea">Rourea</tp:taxon-name-part> <tp:taxon-name-part taxon-name-part-type="species" reg="chrysomalla">chrysomalla</tp:taxon-name-part></tp:taxon-name></italic> is apparently restricted to Distrito Federal (<abbrev xmlns:xlink="http://www.w3.org/1999/xlink" xlink:title="Distrito Federal" id="ABBRID0EIZAG" xlink:type="simple">DF</abbrev>), in the midwest region of Brazil (Fig. <xref ref-type="fig" rid="F5">5</xref>). The type specimen label indicates that the material was collected in Goiás state, but it is more likely to have been collected in <abbrev xmlns:xlink="http://www.w3.org/1999/xlink" xlink:title="Distrito Federal" id="ABBRID0EQZAG" xlink:type="simple">DF</abbrev> (within the current boundaries of Goiás), which is supported by evidence from several sources. Firstly, the herbarium sheet label of Glaziou’s specimen is from “Chemin du Rio Paranauá, a Chico Lobo”; although the name of this river has been taken as “Parananá”, the penultimate letter more closely resembles a “U”, than an “N”. Secondly, Paranauá stands for Paranoá, a river course from <abbrev xmlns:xlink="http://www.w3.org/1999/xlink" xlink:title="Distrito Federal" id="ABBRID0EUZAG" xlink:type="simple">DF</abbrev>, subject of study by Glaziou between 1894 and 1895. This can be confirmed by reports and letters from Glaziou to Missão Cruls (Cruls’ mission), a large scientific expedition in the Brazilian Central Plateau, promoted to investigate the viability of transferring the capital of Brazil to the Midwest (available at: <ext-link xmlns:xlink="http://www.w3.org/1999/xlink" xlink:type="simple" ext-link-type="uri" xlink:href="http://doc.brazilia.jor.br/HistDocs/Relatorios/1896-missao-Cruls-Glaziou-lago-Paranoa.shtml">http://doc.brazilia.jor.br/HistDocs/Relatorios/1896-missao-Cruls-Glaziou-lago-Paranoa.shtml</ext-link>). Glaziou sent detailed reports on aspects of vegetation, soil quality and climate around the Paranoá River and clearly demonstrated his advice to dam its riverbed to set up an artificial lake, which was undertaken only in 1959. This lake is called Lago Paranoá and it was probably built following Glaziou’s reports, suggesting that the botanist indeed collected in areas that are today part of <abbrev xmlns:xlink="http://www.w3.org/1999/xlink" xlink:title="Distrito Federal" id="ABBRID0E4ZAG" xlink:type="simple">DF</abbrev>. It is also of note that Glaziou’s reports are contemporaneous with his collection of <italic><tp:taxon-name><tp:taxon-name-part taxon-name-part-type="genus" reg="Rourea">R.</tp:taxon-name-part> <tp:taxon-name-part taxon-name-part-type="species" reg="chrysomalla">chrysomalla</tp:taxon-name-part></tp:taxon-name></italic>. Lastly, according to the description of his itinerary (<xref ref-type="bibr" rid="B14">Glaziou 1906</xref>), the author collected in Goiás from 1894 to 1895 and visited sites around and within what is now <abbrev xmlns:xlink="http://www.w3.org/1999/xlink" xlink:title="Distrito Federal" id="ABBRID0EQ1AG" xlink:type="simple">DF</abbrev>, indicating that his collections from Goiás also included specimens from <abbrev xmlns:xlink="http://www.w3.org/1999/xlink" xlink:title="Distrito Federal" id="ABBRID0EU1AG" xlink:type="simple">DF</abbrev>. This evidence, in addition to the fact that <italic><tp:taxon-name><tp:taxon-name-part taxon-name-part-type="genus" reg="Rourea">R.</tp:taxon-name-part> <tp:taxon-name-part taxon-name-part-type="species" reg="chrysomalla">chrysomalla</tp:taxon-name-part></tp:taxon-name></italic> is only found in <abbrev xmlns:xlink="http://www.w3.org/1999/xlink" xlink:title="Distrito Federal" id="ABBRID0ED2AG" xlink:type="simple">DF</abbrev>, suggests that the type was collected in the present <abbrev xmlns:xlink="http://www.w3.org/1999/xlink" xlink:title="Distrito Federal" id="ABBRID0EH2AG" xlink:type="simple">DF</abbrev>. Unfortunately, no information on “Chico Lobo” location was found.</p><fig id="F5" position="float" orientation="portrait"><object-id xmlns:xlink="http://www.w3.org/1999/xlink" content-type="doi" xlink:type="simple">10.3897/phytokeys.169.54297.figure5</object-id><object-id xmlns:xlink="http://www.w3.org/1999/xlink" content-type="arpha" xlink:type="simple">00F7E20A-BC6C-57CA-90AC-AC27C8F546DA</object-id><label>Figure 5.</label><caption><p>Geographic distribution of <italic><tp:taxon-name><tp:taxon-name-part taxon-name-part-type="genus" reg="Rourea">Rourea</tp:taxon-name-part> <tp:taxon-name-part taxon-name-part-type="species" reg="chrysomalla">chrysomalla</tp:taxon-name-part></tp:taxon-name></italic>.</p></caption><graphic xmlns:xlink="http://www.w3.org/1999/xlink" xlink:href="phytokeys-169-137-g005.jpg" position="float" orientation="portrait" xlink:type="simple" id="oo_484422.jpg"><uri content-type="original_file" xlink:type="simple">https://binary.pensoft.net/fig/484422</uri></graphic></fig><p>In <abbrev xmlns:xlink="http://www.w3.org/1999/xlink" xlink:title="Distrito Federal" id="ABBRID0EF3AG" xlink:type="simple">DF</abbrev>, individuals of <italic><tp:taxon-name><tp:taxon-name-part taxon-name-part-type="genus" reg="Rourea">R.</tp:taxon-name-part> <tp:taxon-name-part taxon-name-part-type="species" reg="chrysomalla">chrysomalla</tp:taxon-name-part></tp:taxon-name></italic> can be found in the districts of Brasília, Gama, Riacho Fundo, Sobradinho and Taguatinga. This species is a subshrub up to 65(–80) cm tall, occurring in the central Brazilian Cerrado, more specifically in areas of cerrado <italic>s. s.</italic> or “campo sujo”. <italic><tp:taxon-name><tp:taxon-name-part taxon-name-part-type="genus" reg="Rourea">Rourea</tp:taxon-name-part> <tp:taxon-name-part taxon-name-part-type="species" reg="chrysomalla">chrysomalla</tp:taxon-name-part></tp:taxon-name></italic> is apparently the only species of the genus in which the roots develop a xylopodium. Specimens have been collected with flowers from August to October and in April and with fruits from September to October.</p></tp:treatment-sec><tp:treatment-sec sec-type="material" id="SECID0EB4AG"><title>Specimens examined.</title><p><bold>Brazil. Distrito Federal</bold>: Sobradinho, 10 Apr 1974 (fl.), <italic>E. P. Heringer 13232</italic> (UB); Taguatinga, Brasília, 15 Aug 1964 (fl.), <italic>E. P. Heringer 9750</italic> (UB, US); Brasília, ca. 15 km E. of Brasília, 30 Oct 1964 (fl.), <italic>H. S. Irwin &amp; T. D. Soderstrom 5724</italic> (NY); Disturbed areas in cerrado, ca. 32 km S.W. of Brasília on road to Anápolis, 04 Sep 1964 (fl.), <italic>H. S. Irwin &amp; T. D. Soderstrom 6001</italic> (NY, P, UB, US); Riacho Fundo, 15 Oct 1999 (fl.), <italic>L. C. Milhomens et al. 03</italic> (UB); Riacho Fundo, (fl.), <italic>L. C. Milhomens et al. 04</italic> (UB); A ca. de 25 km sudoeste de Brasília, caminho para Anápolis, 15 Oct 1999 (fl.), <italic>L. C. Milhomens &amp; W. R. Anderson 05</italic> (HUEG, UB); Coletada em campo sujo de Cerrado, c/ intensa ação antrópica, 15 Oct 1999 (fl.), <italic>L. C. Milhomens 06</italic> (EAC, HUEG, HUFU, HUTO, UB); Riacho Fundo, (st.), <italic>L. C. Milhomens et al. 07</italic> (UB); Coletada em campo sujo de Cerrado, c/ intensa ação antrópica, 15 Oct 1999 (fl.), <italic>L. C. Milhomens 08</italic> (HUTO, UB); CINDACTA, 05 Oct 1999 (fr.), <italic>L. C. Milhomens et al. 09</italic> (UB); CINDACTA, 05 Oct 1999 (fr.), <italic>L. C. Milhomens et al. 10</italic> (UB); CINDACTA, <named-content xmlns:xlink="http://www.w3.org/1999/xlink" content-type="dwc:verbatimCoordinates" xlink:type="simple"><named-content content-type="geo-json" specific-use="{&#34;type&#34;:&#34;Point&#34;,&#34;coordinates&#34;:[-48.066667,-16.016667]}" id="NCID0EE5AG" xlink:type="simple">-16.01666705, -48.066667</named-content></named-content>, 05 Oct 1999 (fr.), <italic>L. C. Milhomens et al. 11</italic> (UB); CINDACTA, 05 Oct 1999 (fr.), <italic>L. C. Milhomens et al. 12</italic> (UB); CINDACTA, 05 Oct 1999 (fr.), <italic>L. C. Milhomens et al. 13</italic> (UB); CINDACTA, 05 Oct 1999 (fr.), <italic>L. C. Milhomens et al. 14</italic> (UB); CINDACTA, 05 Oct 1999 (fr.), <italic>L. C. Milhomens et al. 15</italic> (UB); Gama, área pertencente ao CINDACTA, pouco depois do balão de entrada do Gama, <named-content xmlns:xlink="http://www.w3.org/1999/xlink" content-type="dwc:verbatimCoordinates" xlink:type="simple"><named-content content-type="geo-json" specific-use="{&#34;type&#34;:&#34;Point&#34;,&#34;coordinates&#34;:[-48.066667,-16.016667]}" id="NCID0EW5AG" xlink:type="simple">16°01'S, 48°04'W</named-content></named-content>, 05 Oct 1999 (fr.), <italic>L. C. Milhomens et al. 16</italic> (EAC, UB); Fazenda Sucupira, áreas nativas a Oeste da sede do Laboratório-BBGA, <named-content xmlns:xlink="http://www.w3.org/1999/xlink" content-type="dwc:verbatimCoordinates" xlink:type="simple"><named-content content-type="geo-json" specific-use="{&#34;type&#34;:&#34;Point&#34;,&#34;coordinates&#34;:[-48.000000,-15.866667]}" id="NCID0EA6AG" xlink:type="simple">15°52'S, 48°00'W</named-content></named-content>, 08 Nov 1996 (fr.), <italic>R. V. Nunes et al. 59</italic> (CEN); Riacho Fundo, 25 Sep 1998 (st.), <italic>C. E. B. Proença 2063</italic> (UB); Riacho Fundo, (st.), <italic>C. E. B. Proença 2064</italic> (UB); Riacho Fundo, (st.), <italic>C. E. B. Proença 2065</italic> (UB); Riacho Fundo, (fr.), <italic>C. E. B. Proença 2066</italic> (UB); Riacho Fundo, (fr.), <italic>C. E. B. Proença 2067</italic> (UB); Samambaia, Parque Boca da Mata do lado esquerdo da polícia, <named-content xmlns:xlink="http://www.w3.org/1999/xlink" content-type="dwc:verbatimCoordinates" xlink:type="simple"><named-content content-type="geo-json" specific-use="{&#34;type&#34;:&#34;Point&#34;,&#34;coordinates&#34;:[-48.050000,-15.866667]}" id="NCID0EU6AG" xlink:type="simple">15°52'S, 48°03'W</named-content></named-content>, 07 Aug 1995 (fl.), <italic>J. M. de Rezende 49</italic> (CEN); Cerrado senso stricto, estrada de terra na saída da cidade, <named-content xmlns:xlink="http://www.w3.org/1999/xlink" content-type="dwc:verbatimCoordinates" xlink:type="simple"><named-content content-type="geo-json" specific-use="{&#34;type&#34;:&#34;Point&#34;,&#34;coordinates&#34;:[-48.040000,-15.991944]}" id="NCID0E56AG" xlink:type="simple">15°59'31"S, 48°02'24"W</named-content></named-content>, 10 Oct 2017 (fl.), <italic>C. A. P. Toledo &amp; J. R. L. da Paz 347</italic> (ESA).</p></tp:treatment-sec><tp:treatment-sec sec-type="Recognition and notes" id="SECID0EFABG"><title>Recognition and notes.</title><p><italic><tp:taxon-name><tp:taxon-name-part taxon-name-part-type="genus" reg="Rourea">Rourea</tp:taxon-name-part> <tp:taxon-name-part taxon-name-part-type="species" reg="chrysomalla">chrysomalla</tp:taxon-name-part></tp:taxon-name></italic> is easily distinguished by the combination of the following characters: branchlets velutinous, leaflets sessile, coriaceous, abaxially densely hirsute, sepals coriaceous, petals with glandular trichomes and fruits with outer surface completely velutinous. This species can be confused with <italic><tp:taxon-name><tp:taxon-name-part taxon-name-part-type="genus" reg="Rourea">R.</tp:taxon-name-part> <tp:taxon-name-part taxon-name-part-type="species" reg="prostrata">prostrata</tp:taxon-name-part></tp:taxon-name></italic> due to their sub-shrubby habit; however, <italic><tp:taxon-name><tp:taxon-name-part taxon-name-part-type="genus" reg="Rourea">R.</tp:taxon-name-part> <tp:taxon-name-part taxon-name-part-type="species" reg="chrysomalla">chrysomalla</tp:taxon-name-part></tp:taxon-name></italic> is an erect subshrub (vs. prostrate subshrub), has coriaceous leaflets (vs. chartaceous), inflorescences usually terminal (vs. axillary) and fruits measuring 1–1.4 × 0.4–0.6 cm, completely velutinous externally (vs. fruits 0.8–1 × 0.3–0.4 cm, sparsely hirsute especially at apex). <italic><tp:taxon-name><tp:taxon-name-part taxon-name-part-type="genus" reg="Rourea">Rourea</tp:taxon-name-part> <tp:taxon-name-part taxon-name-part-type="species" reg="chrysomalla">chrysomalla</tp:taxon-name-part></tp:taxon-name></italic> is also similar to <italic><tp:taxon-name><tp:taxon-name-part taxon-name-part-type="genus" reg="Rourea">R.</tp:taxon-name-part> <tp:taxon-name-part taxon-name-part-type="species" reg="glazioui">glazioui</tp:taxon-name-part></tp:taxon-name></italic>, but differs by the subshrubby habit, coriaceous leaflets and petals and stamens with glandular trichomes vs. lianescent habit, chartaceous leaflets and petals and stamens eglandular.</p><p><italic><tp:taxon-name><tp:taxon-name-part taxon-name-part-type="genus" reg="Rourea">Rourea</tp:taxon-name-part> <tp:taxon-name-part taxon-name-part-type="species" reg="chrysomalla">chrysomalla</tp:taxon-name-part></tp:taxon-name></italic> was described by <xref ref-type="bibr" rid="B14">Glaziou (1906</xref>, written as “<italic>chrysomala</italic>”), but his work is listed in the Suppressed works (Appendix I) of the <italic>Code</italic> (<xref ref-type="bibr" rid="B28">Turland et al. 2018</xref>), so the name is considered not validly published. <xref ref-type="bibr" rid="B25">Schellenberg (1938)</xref> validly published <italic><tp:taxon-name><tp:taxon-name-part taxon-name-part-type="genus" reg="Rourea">Rourea</tp:taxon-name-part> <tp:taxon-name-part taxon-name-part-type="species" reg="chrysomalla">chrysomalla</tp:taxon-name-part></tp:taxon-name></italic> and gave credits to Glaziou, so the authorship of the name has been attributed to Glaziou ex Schellenberg. The type (<italic>Glaziou 20871</italic>) indicated by <xref ref-type="bibr" rid="B25">Schellenberg (1938)</xref> is from P and, in this herbarium, there are two sheets belonging to this collection. Although each sheet bears the same label from P, only one (barcode P02274085) has an original label with Glaziou’s handwriting indicating location and date, so the two specimens are considered duplicates (<xref ref-type="bibr" rid="B28">Turland et al. 2018</xref>, Art. 8.3); then a lectotype is here proposed.</p></tp:treatment-sec><ref-list><ref id="B14"><mixed-citation xmlns:xlink="http://www.w3.org/1999/xlink" xlink:type="simple"><person-group><name name-style="western"><surname>Glaziou</surname><given-names>AFM</given-names></name></person-group> (<year>1906</year>) <tp:taxon-name><tp:taxon-name-part taxon-name-part-type="kingdom">Plantae</tp:taxon-name-part></tp:taxon-name> Brasiliae centralis a Glaziou lectae: liste des plantes du Brésil central recuellies em 1861–1895. Bulletin de la Société Botanique de Frances 56, Mem. 3(b): 113–200. <ext-link xlink:type="simple" ext-link-type="doi" xlink:href="10.5962/bhl.title.4336">https://doi.org/10.5962/bhl.title.4336</ext-link></mixed-citation></ref><ref id="B28"><mixed-citation xmlns:xlink="http://www.w3.org/1999/xlink" xlink:type="simple"><person-group><name name-style="western"><surname>Turland</surname><given-names>NJ</given-names></name><name name-style="western"><surname>Wiersema</surname><given-names>JH</given-names></name><name name-style="western"><surname>Barrie</surname><given-names>FR</given-names></name><name name-style="western"><surname>Greuter</surname><given-names>W</given-names></name><name name-style="western"><surname>Hawksworth</surname><given-names>DL</given-names></name><name name-style="western"><surname>Herendeen</surname><given-names>PS</given-names></name><name name-style="western"><surname>Knapp</surname><given-names>S</given-names></name><name name-style="western"><surname>Kusber</surname><given-names>W-H</given-names></name><name name-style="western"><surname>Li</surname><given-names>D-Z</given-names></name><name name-style="western"><surname>Marhold</surname><given-names>K</given-names></name><name name-style="western"><surname>May</surname><given-names>TW</given-names></name><name name-style="western"><surname>McNeill</surname><given-names>J</given-names></name><name name-style="western"><surname>Monro</surname><given-names>AM</given-names></name><name name-style="western"><surname>Prado</surname><given-names>J</given-names></name><name name-style="western"><surname>Price</surname><given-names>MJ</given-names></name><name name-style="western"><surname>Smith</surname><given-names>GF</given-names></name></person-group> (<year>2018</year>) International Code of Nomenclature for algae, fungi, and plants (Shenzhen Code) adopted by the Nineteenth International Botanical Congress Shenzhen, China, July 2017. Regnum Vegetabile 159. Koeltz Botanical Books, Glashütten. <ext-link xlink:type="simple" ext-link-type="doi" xlink:href="10.12705/Code.2018">https://doi.org/10.12705/Code.2018</ext-link></mixed-citation></ref><ref id="B25"><mixed-citation xmlns:xlink="http://www.w3.org/1999/xlink" xlink:type="simple"><person-group><name name-style="western"><surname>Schellenberg</surname><given-names>G</given-names></name></person-group> (<year>1938</year>) <article-title><tp:taxon-name><tp:taxon-name-part taxon-name-part-type="family">Connaraceae</tp:taxon-name-part></tp:taxon-name>.</article-title> In: <person-group><name name-style="western"><surname>Engler</surname><given-names>A</given-names></name></person-group> (<role>Ed.</role>) <issue-title>Das Pflanzenreich IV (127) (Heft 103).</issue-title><source>W. Engelmann, Leipzig</source>, <fpage>1</fpage>–<lpage>326</lpage>.</mixed-citation></ref></ref-list></tp:taxon-treatment>
