# Supplementary material for: Nomenclatural and taxonomic updates in Rourea subgen. Rourea sect. Multifoliolatae (Connaraceae)
Source: PhytoKeys. 2020 Dec 8;169:137–75. doi: 10.3897/phytokeys.169.54297 (PMC7738471; doi:10.3897/phytokeys.169.54297)
Supplement: XML Treatment for Rourea diamantina [file phytokeys.169.54297-treatment7.xml]

<!DOCTYPE tp:taxon-treatment
  PUBLIC "-//TaxonX//DTD Taxonomic Treatment Publishing DTD v0 20100105//EN" "tax-treatment-NSO.dtd">
<tp:taxon-treatment xmlns:tp="http://www.plazi.org/taxpub"><tp:treatment-meta><kwd-group><label>Taxon classification</label><kwd><named-content xmlns:xlink="http://www.w3.org/1999/xlink" content-type="kingdom">Plantae</named-content></kwd><kwd><named-content xmlns:xlink="http://www.w3.org/1999/xlink" content-type="order">Oxalidales</named-content></kwd><kwd><named-content xmlns:xlink="http://www.w3.org/1999/xlink" content-type="family">Connaraceae</named-content></kwd></kwd-group><mixed-citation publication-type="journal"><person-group><name><surname>Toledo</surname><given-names>Cassio A. P.</given-names></name><name><surname>Souza</surname><given-names>Vinicius Castro</given-names></name><name><surname>Lucas</surname><given-names>Eve J.</given-names></name></person-group><article-title>Nomenclatural and taxonomic updates in <tp:taxon-name><tp:taxon-name-part taxon-name-part-type="genus" reg="Rourea">Rourea</tp:taxon-name-part> <tp:taxon-name-part taxon-name-part-type="infraspecific-rank">subgen.</tp:taxon-name-part> <tp:taxon-name-part taxon-name-part-type="subgenus" reg="Rourea">Rourea</tp:taxon-name-part> <tp:taxon-name-part taxon-name-part-type="infraspecific-rank">sect.</tp:taxon-name-part> <tp:taxon-name-part taxon-name-part-type="section" reg="Multifoliolatae">Multifoliolatae</tp:taxon-name-part></tp:taxon-name> (<tp:taxon-name><tp:taxon-name-part taxon-name-part-type="family">Connaraceae</tp:taxon-name-part></tp:taxon-name>)</article-title><source>PhytoKeys</source><day>08</day><month>12</month><year>2020</year><volume>169</volume><fpage>137</fpage><lpage>175</lpage><pub-id pub-id-type="doi">10.3897/phytokeys.169.54297</pub-id></mixed-citation></tp:treatment-meta><tp:nomenclature><tp:taxon-name><object-id xmlns:xlink="http://www.w3.org/1999/xlink" content-type="arpha" xlink:type="simple">02245C4B-B280-5C98-8041-758EADC92D00</object-id>
            <tp:taxon-name-part taxon-name-part-type="genus" reg="Rourea">Rourea</tp:taxon-name-part>
            <tp:taxon-name-part taxon-name-part-type="species" reg="diamantina">diamantina</tp:taxon-name-part>
            <object-id xmlns:xlink="http://www.w3.org/1999/xlink" content-type="ipni" xlink:type="simple">urn:lsid:ipni.org:names:77213227-1</object-id>
          </tp:taxon-name><tp:taxon-authority>C. Toledo</tp:taxon-authority><tp:taxon-status xmlns:xlink="http://www.w3.org/1999/xlink" xlink:type="simple">sp. nov.</tp:taxon-status><xref ref-type="fig" rid="F7">Fig. 7</xref></tp:nomenclature><tp:treatment-sec sec-type="material" id="SECID0EDPBG"><title>Type.</title><p><bold>Brazil. Bahia</bold>: Itatim, interior da mata da base do Inselberg, <named-content xmlns:xlink="http://www.w3.org/1999/xlink" content-type="dwc:verbatimCoordinates" xlink:type="simple"><named-content content-type="geo-json" specific-use="{&#34;type&#34;:&#34;Point&#34;,&#34;coordinates&#34;:[-39.783056,-12.753333]}" id="NCID0EOPBG" xlink:type="simple">12°45'12"S, 39°46'59"W</named-content></named-content>, 26 Jan 1997 (fl.), <italic>E. Melo et al. 1985</italic> (<bold><italic>Holotype</italic></bold>: ESA 84255!; <bold><italic>isotypes</italic></bold>: HUEFS!, UEC!, VIC!).</p></tp:treatment-sec><tp:treatment-sec sec-type="diagnosis" id="SECID0E2PBG"><title>Diagnosis.</title><p>Akin to <italic><tp:taxon-name><tp:taxon-name-part taxon-name-part-type="genus" reg="Rourea">R.</tp:taxon-name-part> <tp:taxon-name-part taxon-name-part-type="species" reg="martiana">martiana</tp:taxon-name-part></tp:taxon-name></italic> due to the presence of glandular trichomes, relatively small leaves and leaflets and flowers and fruits with similar characteristics, but differs by the leaves 5–9(–13)-foliolate (vs. 9–15-foliolate), leaflet apices narrowly rounded or obtuse (vs. rounded) and pedicels 5–13 mm long (vs. ca. 2 mm long).</p></tp:treatment-sec><tp:treatment-sec sec-type="description" id="SECID0EMQBG"><title>Description.</title><p><bold><italic>Lianas</italic></bold>, shrubs or scandent shrubs, rarely treelets, 3–4 m tall; branchlets subglabrous or sparsely pubescent, lenticels abundant, conspicuous. <bold><italic>Leaves</italic></bold> 5–9(–13)-foliolate, congested; petiole 1.3–2.2 cm long, sparsely hirsute to glabrescent, eglandular; rachis 3–6(–8.5) cm long, sparsely hirsute to glabrescent, eglandular; <bold><italic>leaflets</italic></bold> opposite to subopposite, pulvinulus ca. 1 mm long; blade of the basal pair of leaflets 1.4–2 × 0.9–1.4 cm, ovate, others 2–4.5(–5.8) × (0.8–)1.2–1.7(–2.2) cm, narrowly ovate, rarely oblong, chartaceous, occasionally membranaceous, slightly discolorous, abaxially hirsute or villous, brownish or greenish, adaxially subglabrous, dull, base slightly asymmetric, rounded or subcordate, rarely obtuse, apex narrowly rounded or obtuse, margin flat or slightly revolute, ciliate; midvein abaxially prominent, adaxially flat or slightly impressed, secondary veins 5–7 pairs, abaxially slightly prominent, adaxially flat, tertiary veins abaxially slightly prominent, adaxially flat or slightly prominent. <bold><italic>Inflorescences</italic></bold> in pseudoterminal cymes, rarely ramiflorous; bracts 1.5–2.5 mm long; peduncle 0.8–1.7 cm long, sparsely hirsute, eglandular; rachis 1–2.5 cm long, sparsely hirsute, eglandular. <bold><italic>Flowers</italic></bold> loosely disposed; buds not seen; pedicel 5–13 mm long, with glandular trichomes, 2 bracteoles located up the lower half, persistent; sepals 4.5–5 × 2–3 mm, chartaceous, ovate, outer surface pubescent, with glandular trichomes, inner surface sericeous, margin ciliate; petals 7–8 × 2.5–3 mm, narrowly obovate, glabrous on both surfaces; stamens connate at base by ca. 1 mm, shorter series 2–3 mm long, longer series 3–4 mm long, glabrous; ovary ca. 1 mm long, densely hirsute, style ca. 4 mm long, sparsely hirsute, stigma peltate, bilobate. <bold><italic>Fruits</italic></bold> 1.1–1.4 × 0.6–0.7 cm, yellowish or orangish, outer surface subglabrous, sparsely hirsute at the apex, inner surface subglabrous, apex acuminate, style partially persistent, calyx covering one third of the fruit; <bold><italic>seeds</italic></bold> 0.7–0.9 × 0.4–0.5 cm, arillode colour not seen.</p><fig id="F7" position="float" orientation="portrait"><object-id xmlns:xlink="http://www.w3.org/1999/xlink" content-type="doi" xlink:type="simple">10.3897/phytokeys.169.54297.figure7</object-id><object-id xmlns:xlink="http://www.w3.org/1999/xlink" content-type="arpha" xlink:type="simple">07C669C2-650F-5B8F-8C96-1545B7AA1015</object-id><label>Figure 7.</label><caption><p><italic><tp:taxon-name><tp:taxon-name-part taxon-name-part-type="genus" reg="Rourea">Rourea</tp:taxon-name-part> <tp:taxon-name-part taxon-name-part-type="species" reg="diamantina">diamantina</tp:taxon-name-part></tp:taxon-name></italic>: <bold>A</bold> flowering branchlet <bold>B</bold> leaf, abaxial surface <bold>C</bold> indumentum, leaflet abaxial surface <bold>D</bold> flower, external view <bold>E</bold> flower, internal view <bold>F</bold> stamens <bold>G</bold> ovary, external view <bold>H</bold> ovary, internal view and ovules <bold>I</bold> fruit and seed, external view <bold>J</bold> seed, external view <bold>K</bold> sepal indumentum, external view.</p></caption><graphic xmlns:xlink="http://www.w3.org/1999/xlink" xlink:href="phytokeys-169-137-g007.jpg" position="float" orientation="portrait" xlink:type="simple" id="oo_484424.jpg"><uri content-type="original_file" xlink:type="simple">https://binary.pensoft.net/fig/484424</uri></graphic></fig></tp:treatment-sec><tp:treatment-sec sec-type="distribution" id="SECID0EXSBG"><title>Distribution, habitat and phenology.</title><p><italic><tp:taxon-name><tp:taxon-name-part taxon-name-part-type="genus" reg="Rourea">Rourea</tp:taxon-name-part> <tp:taxon-name-part taxon-name-part-type="species" reg="diamantina">diamantina</tp:taxon-name-part></tp:taxon-name></italic> is only known from the east side of Chapada Diamantina, a mountain range of about 41,700 km<sup>2</sup> and approximately 2,000 m altitude, located in the centre of Bahia (Fig. <xref ref-type="fig" rid="F8">8</xref>). Individuals of the new species are mostly shrubs with scandent branches, occurring in seasonal forests of Inselbergs. Specimens have been collected with flowers from September to December and with fruits from November to February and in July.</p><fig id="F8" position="float" orientation="portrait"><object-id xmlns:xlink="http://www.w3.org/1999/xlink" content-type="doi" xlink:type="simple">10.3897/phytokeys.169.54297.figure8</object-id><object-id xmlns:xlink="http://www.w3.org/1999/xlink" content-type="arpha" xlink:type="simple">01EB3964-B2DE-5A93-B8C5-20CC14E455A3</object-id><label>Figure 8.</label><caption><p>Geographic distribution of <italic><tp:taxon-name><tp:taxon-name-part taxon-name-part-type="genus" reg="Rourea">Rourea</tp:taxon-name-part> <tp:taxon-name-part taxon-name-part-type="species" reg="diamantina">diamantina</tp:taxon-name-part></tp:taxon-name></italic> (circles) and <italic><tp:taxon-name><tp:taxon-name-part taxon-name-part-type="genus" reg="Rourea">R.</tp:taxon-name-part> <tp:taxon-name-part taxon-name-part-type="species" reg="martiana">martiana</tp:taxon-name-part></tp:taxon-name></italic> (triangles).</p></caption><graphic xmlns:xlink="http://www.w3.org/1999/xlink" xlink:href="phytokeys-169-137-g008.jpg" position="float" orientation="portrait" xlink:type="simple" id="oo_484425.jpg"><uri content-type="original_file" xlink:type="simple">https://binary.pensoft.net/fig/484425</uri></graphic></fig></tp:treatment-sec><tp:treatment-sec sec-type="Paratypes" id="SECID0ERUBG"><title>Paratypes.</title><p><bold>Brazil. Bahia</bold>: Estrada para o Riacho do Meio, <named-content xmlns:xlink="http://www.w3.org/1999/xlink" content-type="dwc:verbatimCoordinates" xlink:type="simple"><named-content content-type="geo-json" specific-use="{&#34;type&#34;:&#34;Point&#34;,&#34;coordinates&#34;:[-40.486389,-12.305000]}" id="NCID0E3UBG" xlink:type="simple">12°18'18"S, 40°29'11"W</named-content></named-content>, 07 Feb 2005 (fr.), <italic>D. Cardoso 242</italic> (CEPEC, HUEFS, NY); Itaberaba, Fazenda Itaberaba, ilhas de vegetação em Inselbergs, <named-content xmlns:xlink="http://www.w3.org/1999/xlink" content-type="dwc:verbatimCoordinates" xlink:type="simple"><named-content content-type="geo-json" specific-use="{&#34;type&#34;:&#34;Point&#34;,&#34;coordinates&#34;:[-40.084167,-12.501667]}" id="NCID0EGVBG" xlink:type="simple">12°30'06"S, 40°05'03"W</named-content></named-content>, 08 Feb 2007 (fr.), <italic>J. L. Ferreira et al. 301</italic> (HUEFS); Morro do Agenor, <named-content xmlns:xlink="http://www.w3.org/1999/xlink" content-type="dwc:verbatimCoordinates" xlink:type="simple"><named-content content-type="geo-json" specific-use="{&#34;type&#34;:&#34;Point&#34;,&#34;coordinates&#34;:[-39.766667,-12.700000]}" id="NCID0EQVBG" xlink:type="simple">12°42'S, 39°46'W</named-content></named-content>, 26 Nov 1995 (fl.), <italic>F. França et al. 1482</italic> (HUEFS); Morro das Tocas: <named-content xmlns:xlink="http://www.w3.org/1999/xlink" content-type="dwc:verbatimCoordinates" xlink:type="simple"><named-content content-type="geo-json" specific-use="{&#34;type&#34;:&#34;Point&#34;,&#34;coordinates&#34;:[-39.700000,-12.716667]}" id="NCID0E1VBG" xlink:type="simple">12°43'S, 39°42'W</named-content></named-content>, 28 Sep 1996 (fl.), <italic>F. França et al. 1844</italic> (ALCB, HUEFS, SPF); 29 Sep 1996 (fl.), <italic>F. França et al. 1866</italic> (HUEFS, SPF). Mucugê, Chapada Diamantina, caminho para Marimbus, 14 Dec 2013 (fr.), <italic>M. K. Guedes et al. 21064</italic> (ALCB); Chapada Diamantina, Marimbus, <named-content xmlns:xlink="http://www.w3.org/1999/xlink" content-type="dwc:verbatimCoordinates" xlink:type="simple"><named-content content-type="geo-json" specific-use="{&#34;type&#34;:&#34;Point&#34;,&#34;coordinates&#34;:[-41.525278,-13.275000]}" id="NCID0EIWBG" xlink:type="simple">12°76'30"S, 41°30'91"W</named-content></named-content>, 14 Nov 2014 (fr.), <italic>M. K. Guedes et al. 23112</italic> (ALCB, MBML); Rodovia BR 116, Feira de Santana, Milagres, <named-content xmlns:xlink="http://www.w3.org/1999/xlink" content-type="dwc:verbatimCoordinates" xlink:type="simple"><named-content content-type="geo-json" specific-use="{&#34;type&#34;:&#34;Point&#34;,&#34;coordinates&#34;:[-39.700000,-12.716667]}" id="NCID0ESWBG" xlink:type="simple">12°43'S, 39°42'W</named-content></named-content>, 24 Nov 2001 (fr.), <italic>J. G. Jardim 3973</italic> (CEPEC, HUEFS); Morro do Agenor ou da Madeira, <named-content xmlns:xlink="http://www.w3.org/1999/xlink" content-type="dwc:verbatimCoordinates" xlink:type="simple"><named-content content-type="geo-json" specific-use="{&#34;type&#34;:&#34;Point&#34;,&#34;coordinates&#34;:[-39.700000,-12.716667]}" id="NCID0E3WBG" xlink:type="simple">12°43'S, 39°42'W</named-content></named-content>, 17 Dec 1995 (fl.), <italic>E. Melo et al. 1409</italic> (ALCB, HUEFS); Morro da Torre, <named-content xmlns:xlink="http://www.w3.org/1999/xlink" content-type="dwc:verbatimCoordinates" xlink:type="simple"><named-content content-type="geo-json" specific-use="{&#34;type&#34;:&#34;Point&#34;,&#34;coordinates&#34;:[-39.700000,-12.716667]}" id="NCID0EGXBG" xlink:type="simple">12°43'S, 39°42'W</named-content></named-content>, 09 Nov 1996 (fr.), <italic>E. Melo et al. 1832</italic> (ESA, HUEFS, RB); Itatim, interior da mata da base do Inselberg, <named-content xmlns:xlink="http://www.w3.org/1999/xlink" content-type="dwc:verbatimCoordinates" xlink:type="simple"><named-content content-type="geo-json" specific-use="{&#34;type&#34;:&#34;Point&#34;,&#34;coordinates&#34;:[-39.783056,-12.753333]}" id="NCID0EQXBG" xlink:type="simple">12°45'12"S, 39°46'59"W</named-content></named-content>. 26 Jan 1997 (fr.), <italic>E. Melo et al. 1981</italic> (ESA, HUEFS, UEC); Andarai, Alagados Marimbus, <named-content xmlns:xlink="http://www.w3.org/1999/xlink" content-type="dwc:verbatimCoordinates" xlink:type="simple"><named-content content-type="geo-json" specific-use="{&#34;type&#34;:&#34;Point&#34;,&#34;coordinates&#34;:[-41.314444,-12.765278]}" id="NCID0E1XBG" xlink:type="simple">12°45'55"S, 41°18'52"W</named-content></named-content>, 07 Dec 2012 (fr.), <italic>E. Melo et al. 11815</italic> (HUEFS); Rui Barbosa, Serra do Orobó, base da encosta da serra, <named-content xmlns:xlink="http://www.w3.org/1999/xlink" content-type="dwc:verbatimCoordinates" xlink:type="simple"><named-content content-type="geo-json" specific-use="{&#34;type&#34;:&#34;Point&#34;,&#34;coordinates&#34;:[-40.483333,-12.300000]}" id="NCID0EEYBG" xlink:type="simple">12°18'S, 40°29'W</named-content></named-content>, 18 Dec 2004 (fl.), <italic>L. P. de Queiroz et al. 9894</italic> (HUEFS); Machado Portello, 23 Jul 1915 (fr.), <italic>J. N. Rose &amp; P. G. Russel 19932</italic> (NY, US); Cachoeira, 03 Jan 1977 (fr.), <italic>P. de Souza s. n.</italic> (ALCB, CEPEC).</p></tp:treatment-sec><tp:treatment-sec sec-type="etymology" id="SECID0EPYBG"><title>Etymology.</title><p>The specific epithet “<tp:taxon-name><tp:taxon-name-part taxon-name-part-type="genus" reg="Rourea"/><tp:taxon-name-part taxon-name-part-type="species" reg="diamantina">diamantina</tp:taxon-name-part></tp:taxon-name>” refers to Chapada Diamantina (Bahia, Brazil), where the new species is presumed to be endemic. This epithet is a noun in apposition (<xref ref-type="bibr" rid="B28">Turland et al. 2018</xref>, Art. 23.5).</p></tp:treatment-sec><tp:treatment-sec sec-type="Recognition and notes" id="SECID0ECZBG"><title>Recognition and notes.</title><p><italic><tp:taxon-name><tp:taxon-name-part taxon-name-part-type="genus" reg="Rourea">Rourea</tp:taxon-name-part> <tp:taxon-name-part taxon-name-part-type="species" reg="diamantina">diamantina</tp:taxon-name-part></tp:taxon-name></italic> is recognised by the leaves 5–9(–13)-foliolate, leaflets abaxially hirsute or villous, pedicel with glandular trichomes and sepals with indumentum sericeous internally. An interesting characteristic is the leaves whose leaflets become significantly larger towards the apex. The new species is similar to <italic><tp:taxon-name><tp:taxon-name-part taxon-name-part-type="genus" reg="Rourea">R.</tp:taxon-name-part> <tp:taxon-name-part taxon-name-part-type="species" reg="martiana">martiana</tp:taxon-name-part></tp:taxon-name></italic>, but differs by the reduced number of leaflets (usually 5–9), which are normally narrowly ovate with obtuse or narrowly-rounded apex, and longer pedicel (5–13 mm long) vs. leaves 9–15-foliolate, leaflets normally oblong or narrowly elliptic with rounded apex and a shorter pedicel (ca. 2 mm long). Additionally, both species are geographically isolated by the Chapada Diamantina (Fig. <xref ref-type="fig" rid="F8">8</xref>).</p><p>Some specimens, cited here under <italic><tp:taxon-name><tp:taxon-name-part taxon-name-part-type="genus" reg="Rourea">Rourea</tp:taxon-name-part> <tp:taxon-name-part taxon-name-part-type="species" reg="diamantina">diamantina</tp:taxon-name-part></tp:taxon-name></italic>, were previously identified as <italic><tp:taxon-name><tp:taxon-name-part taxon-name-part-type="genus" reg="Rourea">R.</tp:taxon-name-part> <tp:taxon-name-part taxon-name-part-type="species" reg="martiana">martiana</tp:taxon-name-part></tp:taxon-name></italic> by <xref ref-type="bibr" rid="B25">Schellenberg (1938)</xref> and <xref ref-type="bibr" rid="B10">Forero (1976</xref>, <xref ref-type="bibr" rid="B11">1983</xref>). After analysing modern collections from Bahia and Minas Gerais, this revision considers that the morphological differences indicated above and their disjunct distribution provide evidence to recognise <italic><tp:taxon-name><tp:taxon-name-part taxon-name-part-type="genus" reg="Rourea">R.</tp:taxon-name-part> <tp:taxon-name-part taxon-name-part-type="species" reg="diamantina">diamantina</tp:taxon-name-part></tp:taxon-name></italic> apart from <italic><tp:taxon-name><tp:taxon-name-part taxon-name-part-type="genus" reg="Rourea">R.</tp:taxon-name-part> <tp:taxon-name-part taxon-name-part-type="species" reg="martiana">martiana</tp:taxon-name-part></tp:taxon-name></italic>. For a complete discussion on this subject, see “Recognition and notes” section of <italic><tp:taxon-name><tp:taxon-name-part taxon-name-part-type="genus" reg="Rourea">R.</tp:taxon-name-part> <tp:taxon-name-part taxon-name-part-type="species" reg="martiana">martiana</tp:taxon-name-part></tp:taxon-name></italic>.</p></tp:treatment-sec><ref-list><ref id="B28"><mixed-citation xmlns:xlink="http://www.w3.org/1999/xlink" xlink:type="simple"><person-group><name name-style="western"><surname>Turland</surname><given-names>NJ</given-names></name><name name-style="western"><surname>Wiersema</surname><given-names>JH</given-names></name><name name-style="western"><surname>Barrie</surname><given-names>FR</given-names></name><name name-style="western"><surname>Greuter</surname><given-names>W</given-names></name><name name-style="western"><surname>Hawksworth</surname><given-names>DL</given-names></name><name name-style="western"><surname>Herendeen</surname><given-names>PS</given-names></name><name name-style="western"><surname>Knapp</surname><given-names>S</given-names></name><name name-style="western"><surname>Kusber</surname><given-names>W-H</given-names></name><name name-style="western"><surname>Li</surname><given-names>D-Z</given-names></name><name name-style="western"><surname>Marhold</surname><given-names>K</given-names></name><name name-style="western"><surname>May</surname><given-names>TW</given-names></name><name name-style="western"><surname>McNeill</surname><given-names>J</given-names></name><name name-style="western"><surname>Monro</surname><given-names>AM</given-names></name><name name-style="western"><surname>Prado</surname><given-names>J</given-names></name><name name-style="western"><surname>Price</surname><given-names>MJ</given-names></name><name name-style="western"><surname>Smith</surname><given-names>GF</given-names></name></person-group> (<year>2018</year>) International Code of Nomenclature for algae, fungi, and plants (Shenzhen Code) adopted by the Nineteenth International Botanical Congress Shenzhen, China, July 2017. Regnum Vegetabile 159. Koeltz Botanical Books, Glashütten. <ext-link xlink:type="simple" ext-link-type="doi" xlink:href="10.12705/Code.2018">https://doi.org/10.12705/Code.2018</ext-link></mixed-citation></ref><ref id="B25"><mixed-citation xmlns:xlink="http://www.w3.org/1999/xlink" xlink:type="simple"><person-group><name name-style="western"><surname>Schellenberg</surname><given-names>G</given-names></name></person-group> (<year>1938</year>) <article-title><tp:taxon-name><tp:taxon-name-part taxon-name-part-type="family">Connaraceae</tp:taxon-name-part></tp:taxon-name>.</article-title> In: <person-group><name name-style="western"><surname>Engler</surname><given-names>A</given-names></name></person-group> (<role>Ed.</role>) <issue-title>Das Pflanzenreich IV (127) (Heft 103).</issue-title><source>W. Engelmann, Leipzig</source>, <fpage>1</fpage>–<lpage>326</lpage>.</mixed-citation></ref><ref id="B10"><mixed-citation xmlns:xlink="http://www.w3.org/1999/xlink" xlink:type="simple"><person-group><name name-style="western"><surname>Forero</surname><given-names>E</given-names></name></person-group> (<year>1976</year>) <article-title>A revision of the American species of <tp:taxon-name><tp:taxon-name-part taxon-name-part-type="genus">Rourea</tp:taxon-name-part> <tp:taxon-name-part taxon-name-part-type="infraspecific-rank">subgenus</tp:taxon-name-part> <tp:taxon-name-part taxon-name-part-type="subgenus">Rourea</tp:taxon-name-part></tp:taxon-name> (<tp:taxon-name><tp:taxon-name-part taxon-name-part-type="family">Connaraceae</tp:taxon-name-part></tp:taxon-name>).</article-title><source>Memoirs of the New York Botanical Garden</source><volume>26</volume>(<issue>1</issue>): <fpage>1</fpage>–<lpage>119</lpage>.</mixed-citation></ref><ref id="B11"><mixed-citation xmlns:xlink="http://www.w3.org/1999/xlink" xlink:type="simple"><person-group><name name-style="western"><surname>Forero</surname><given-names>E</given-names></name></person-group> (<year>1983</year>) <tp:taxon-name><tp:taxon-name-part taxon-name-part-type="family">Connaraceae</tp:taxon-name-part></tp:taxon-name>. Flora Neotropica Monograph 36. New York Botanical Garden Press, New York, 1–208.</mixed-citation></ref></ref-list></tp:taxon-treatment>
