# Supplementary material for: Nomenclatural and taxonomic updates in Rourea subgen. Rourea sect. Multifoliolatae (Connaraceae)
Source: PhytoKeys. 2020 Dec 8;169:137–75. doi: 10.3897/phytokeys.169.54297 (PMC7738471; doi:10.3897/phytokeys.169.54297)
Supplement: XML Treatment for Rourea discolor [file phytokeys.169.54297-treatment8.xml]

<!DOCTYPE tp:taxon-treatment
  PUBLIC "-//TaxonX//DTD Taxonomic Treatment Publishing DTD v0 20100105//EN" "tax-treatment-NSO.dtd">
<tp:taxon-treatment xmlns:tp="http://www.plazi.org/taxpub"><tp:treatment-meta><kwd-group><label>Taxon classification</label><kwd><named-content xmlns:xlink="http://www.w3.org/1999/xlink" content-type="kingdom">Plantae</named-content></kwd><kwd><named-content xmlns:xlink="http://www.w3.org/1999/xlink" content-type="order">Oxalidales</named-content></kwd><kwd><named-content xmlns:xlink="http://www.w3.org/1999/xlink" content-type="family">Connaraceae</named-content></kwd></kwd-group><mixed-citation publication-type="journal"><person-group><name><surname>Toledo</surname><given-names>Cassio A. P.</given-names></name><name><surname>Souza</surname><given-names>Vinicius Castro</given-names></name><name><surname>Lucas</surname><given-names>Eve J.</given-names></name></person-group><article-title>Nomenclatural and taxonomic updates in <tp:taxon-name><tp:taxon-name-part taxon-name-part-type="genus" reg="Rourea">Rourea</tp:taxon-name-part> <tp:taxon-name-part taxon-name-part-type="infraspecific-rank">subgen.</tp:taxon-name-part> <tp:taxon-name-part taxon-name-part-type="subgenus" reg="Rourea">Rourea</tp:taxon-name-part> <tp:taxon-name-part taxon-name-part-type="infraspecific-rank">sect.</tp:taxon-name-part> <tp:taxon-name-part taxon-name-part-type="section" reg="Multifoliolatae">Multifoliolatae</tp:taxon-name-part></tp:taxon-name> (<tp:taxon-name><tp:taxon-name-part taxon-name-part-type="family">Connaraceae</tp:taxon-name-part></tp:taxon-name>)</article-title><source>PhytoKeys</source><day>08</day><month>12</month><year>2020</year><volume>169</volume><fpage>137</fpage><lpage>175</lpage><pub-id pub-id-type="doi">10.3897/phytokeys.169.54297</pub-id></mixed-citation></tp:treatment-meta><tp:nomenclature><tp:taxon-name><object-id xmlns:xlink="http://www.w3.org/1999/xlink" content-type="arpha" xlink:type="simple">D4FF7438-4032-5965-A758-A6BF60EBC7F9</object-id>
            <tp:taxon-name-part taxon-name-part-type="genus" reg="Rourea">Rourea</tp:taxon-name-part>
            <tp:taxon-name-part taxon-name-part-type="species" reg="discolor">discolor</tp:taxon-name-part>
          </tp:taxon-name><tp:taxon-authority>Baker, in Martius, Fl. Bras. 14(2): 180. 1871.</tp:taxon-authority><xref ref-type="fig" rid="F1">Fig. 1A</xref><tp:nomenclature-citation-list><tp:nomenclature-citation><tp:taxon-name>
                <tp:taxon-name-part taxon-name-part-type="genus" reg="Santalodes">Santalodes</tp:taxon-name-part> <tp:taxon-name-part taxon-name-part-type="species" reg="discolor">discolor</tp:taxon-name-part></tp:taxon-name><comment>(Baker) Kuntze, Revis. Gen. Pl. 1: 155. 1891.</comment></tp:nomenclature-citation><tp:nomenclature-citation><tp:taxon-name>
                <tp:taxon-name-part taxon-name-part-type="genus" reg="Eichleria">Eichleria</tp:taxon-name-part> <tp:taxon-name-part taxon-name-part-type="species" reg="lucida">lucida</tp:taxon-name-part></tp:taxon-name><comment>Progel, in Martius Fl. Bras. 12(2): 1877. <tp:taxon-name><tp:taxon-name-part taxon-name-part-type="genus" reg="Rourea">Rourea</tp:taxon-name-part> <tp:taxon-name-part taxon-name-part-type="species" reg="progeliana">progeliana</tp:taxon-name-part></tp:taxon-name> Kuhlm., Arq. Inst. Biol. Veg. 1: 40. 1934. Type. Brazil. Bahia: S. d. (fl.), <italic>J. S. Blanchet 3145A</italic> (<italic>Lectotype</italic>: P barcode P 02274093!, designated by <xref ref-type="bibr" rid="B11">Forero 1983</xref>; <italic>isolectotypes</italic>: G!, OXF, W!).</comment></tp:nomenclature-citation></tp:nomenclature-citation-list></tp:nomenclature><tp:treatment-sec sec-type="material" id="SECID0E45BG"><title>Type.</title><p><bold>Brazil. Bahia</bold>: Ilheos, 04 Sep 1839 (fl.), <italic>B. Luschnath s. n.</italic> (<bold><italic>Holotype</italic></bold>: BR barcode BR 697465!).</p></tp:treatment-sec><tp:treatment-sec sec-type="description" id="SECID0EK6BG"><title>Description.</title><p><bold><italic>Lianas</italic></bold> or scandent shrubs, 2–3 m tall; branchlets glabrous, lenticels sparse or abundant, conspicuous or inconspicuous. <bold><italic>Leaves</italic></bold> 9–25(–29)-foliolate, loosely disposed; petiole 1.7–4 cm long, glabrous or subglabrous, rarely sparsely villous, eglandular; rachis 6.7–12.5(–18) cm long, glabrous or subglabrous, rarely sparsely villous, eglandular; <bold><italic>leaflets</italic></bold> opposite to subopposite, pulvinulus 1–2 mm long; blade of the basal pair of leaflets 1.3–2.7(–3.3) × 0.8–1.6 cm, elliptic, narrowly elliptic, oblong or narrowly ovate, others 1.8–4.5(–5.8) × 0.8–1.7(–2.3) cm, narrowly elliptic, oblong or narrowly obovate, apical ones usually elliptic, chartaceous or subcoriaceous, discolorous, abaxially glabrous, sparsely puberulous, rarely pubescent, glaucous, occasionally greenish, adaxially glabrous, dull or shinning, base symmetric or slightly asymmetric, cordate, subcordate, occasionally truncate, sometimes obtuse in the apical leaflet, apex rounded, occasionally slightly obtuse, margin flat or revolute, glabrous; midvein abaxially prominent, adaxially flat, secondary veins 6–8 pairs, abaxially flat, adaxially slightly prominent, tertiary veins abaxially flat, adaxially slightly prominent. <bold><italic>Inflorescences</italic></bold> in axillary or pseudoterminal cymes or panicles; bracts ca. 1 mm long; peduncle 0.2–2.7 cm long, glabrous or subglabrous, eglandular; rachis 3.5–11.5 cm long, glabrous or subglabrous, eglandular; lateral branches 2.2–9.5 cm long, glabrous or subglabrous, eglandular. <bold><italic>Flowers</italic></bold> loosely disposed; buds 2–3 × 2–3 mm, orbicular or ovate; pedicel 6–16 mm long, eglandular, 1–2 bracteoles located up the lower half, deciduous; sepals (3.5–)4.5–5.5 × 2–2.5 mm, chartaceous, ovate, outer surface glabrous, pubescent only at the apex, eglandular, inner surface glabrous, margin glabrous or ciliate; petals (4–)6–8 × 2–2.5 mm, narrowly obovate, glabrous on both surfaces; stamens connate at base by ca. 1 mm, shorter series ca. 2.5 mm long, longer series ca. 3.5 mm long, glabrous; ovary ca. 1 mm long, densely hirsute, style ca. 1 mm long, sparsely hirsute, stigma peltate, bilobate. <bold><italic>Fruits</italic></bold> 1.2–1.7 × 0.4–0.6 cm, orangish or reddish, outer surface glabrous or subglabrous, sparsely hirsute only at the apex, inner surface glabrous, apex acuminate, style partially persistent or deciduous, calyx covering one third of the fruit; <bold><italic>seeds</italic></bold> ca. 1.3 × 0.5 cm, arillode yellowish.</p></tp:treatment-sec><tp:treatment-sec sec-type="distribution" id="SECID0EIAAI"><title>Distribution, habitat and phenology.</title><p><italic><tp:taxon-name><tp:taxon-name-part taxon-name-part-type="genus" reg="Rourea">Rourea</tp:taxon-name-part> <tp:taxon-name-part taxon-name-part-type="species" reg="discolor">discolor</tp:taxon-name-part></tp:taxon-name></italic> is exclusive to Bahia, where the individuals are distributed mainly in the southern coastal zone (Fig. <xref ref-type="fig" rid="F9">9</xref>). Its limits range from the municipality of Valença (near Itacaré) to the municipality of Porto Seguro. This is a lianescent species up to 3 m tall and occurs in dense ombrophilous, “Tabuleiro” or swamp forests, sometimes reaching areas of restinga (coastal vegetation), growing on clay or sandy soils. Specimens have been collected with flowers from August to September and with fruits from October to February.</p><fig id="F9" position="float" orientation="portrait"><object-id xmlns:xlink="http://www.w3.org/1999/xlink" content-type="doi" xlink:type="simple">10.3897/phytokeys.169.54297.figure9</object-id><object-id xmlns:xlink="http://www.w3.org/1999/xlink" content-type="arpha" xlink:type="simple">3061ACB4-F7EA-5A85-BC0F-E0E4434DF88E</object-id><label>Figure 9.</label><caption><p>Geographic distribution of <italic><tp:taxon-name><tp:taxon-name-part taxon-name-part-type="genus" reg="Rourea">Rourea</tp:taxon-name-part> <tp:taxon-name-part taxon-name-part-type="species" reg="discolor">discolor</tp:taxon-name-part></tp:taxon-name></italic>.</p></caption><graphic xmlns:xlink="http://www.w3.org/1999/xlink" xlink:href="phytokeys-169-137-g009.jpg" position="float" orientation="portrait" xlink:type="simple" id="oo_484426.jpg"><uri content-type="original_file" xlink:type="simple">https://binary.pensoft.net/fig/484426</uri></graphic></fig></tp:treatment-sec><tp:treatment-sec sec-type="material" id="SECID0EVBAI"><title>Specimens examined.</title><p><bold>Brazil. Bahia</bold>: Estrada que liga Serra Grande/Itacaré, coletas a 8 km partindo da Serra Grande, 26 Aug 1992 (fl.), <italic>A. M. Amorim 671</italic> (CEPEC, HUEFS, NY); Reserva Biológica do Mico-Leão (IBAMA), estrada no km 48 da Rod. <abbrev xmlns:xlink="http://www.w3.org/1999/xlink" xlink:title="Bahia" id="ABBRID0E6BAI" xlink:type="simple">BA</abbrev>-001 Ilhéus/Una, região da mata higrófila Sul Baiana, <named-content xmlns:xlink="http://www.w3.org/1999/xlink" content-type="dwc:verbatimCoordinates" xlink:type="simple"><named-content content-type="geo-json" specific-use="{&#34;type&#34;:&#34;Point&#34;,&#34;coordinates&#34;:[-39.083333,-15.150000]}" id="NCID0EGCAI" xlink:type="simple">15°09'S, 39°05'W</named-content></named-content>, 18 Aug 1997 (st.), <italic>A. M. Amorim et al. 2069</italic> (CEPEC); Jussari, RPPN Serra do Teimoso, rodovia Jussari-Palmira, estrada ca. 7.5 km de Jussari, <named-content xmlns:xlink="http://www.w3.org/1999/xlink" content-type="dwc:verbatimCoordinates" xlink:type="simple"><named-content content-type="geo-json" specific-use="{&#34;type&#34;:&#34;Point&#34;,&#34;coordinates&#34;:[-39.531111,-15.154444]}" id="NCID0EQCAI" xlink:type="simple">15°09'16"S, 39°31'52"W</named-content></named-content>, <italic>A. M. Amorim et al. 4135</italic> (CEPEC); 10 km S de Pontal (Ilhéus), camino a Olivença, local de extraccion de arena, aprox. <named-content xmlns:xlink="http://www.w3.org/1999/xlink" content-type="dwc:verbatimCoordinates" xlink:type="simple"><named-content content-type="geo-json" specific-use="{&#34;type&#34;:&#34;Point&#34;,&#34;coordinates&#34;:[-39.033333,-14.900000]}" id="NCID0E1CAI" xlink:type="simple">14°54'S, 39°02'W</named-content></named-content>, 04 Dec 1992 (fr.), <italic>M. M. Arbo et al. 5559</italic> (SPF); Reserva Biológica de Una, estrada no km 46 da Rodovia <abbrev xmlns:xlink="http://www.w3.org/1999/xlink" xlink:title="Bahia" id="ABBRID0EBDAI" xlink:type="simple">BA</abbrev>-001, Ilhéus/Una, estrada principal para a sede, trilha piedade, <named-content xmlns:xlink="http://www.w3.org/1999/xlink" content-type="dwc:verbatimCoordinates" xlink:type="simple"><named-content content-type="geo-json" specific-use="{&#34;type&#34;:&#34;Point&#34;,&#34;coordinates&#34;:[-39.083333,-15.150000]}" id="NCID0EIDAI" xlink:type="simple">15°09'S, 39°05'W</named-content></named-content>, 10 Sep 2006 (fl.), <italic>A. M. Amorim et al. 6274</italic> (CEPEC, NY, SPF); Valença, estrada para Orobó, com entrada no km 3 da estrada Valença/BR 101, coletas entre o km 3–10 do ramal para Orobó, 07 Feb 1983 (fr.), <italic>A. M. de Carvalho &amp; T. Plowan 1506</italic> (CEPEC); Distrito de Serra Grande, 7.3 km na estrada Serra Grande/Itacaré, Fazenda Lagoa do Conjunto Fazenda Santa Cruz, <named-content xmlns:xlink="http://www.w3.org/1999/xlink" content-type="dwc:verbatimCoordinates" xlink:type="simple"><named-content content-type="geo-json" specific-use="{&#34;type&#34;:&#34;Point&#34;,&#34;coordinates&#34;:[-30.016667,-14.416667]}" id="NCID0EUDAI" xlink:type="simple">14°25'S, 30°01'W</named-content></named-content>, 11 Nov 1991 (fl.), <italic>A. M. de Carvalho et al. 3512</italic> (ALCB, CEPEC, HUEFS, NY, US); Olivença, mata do Balneário Tararomba, <named-content xmlns:xlink="http://www.w3.org/1999/xlink" content-type="dwc:verbatimCoordinates" xlink:type="simple"><named-content content-type="geo-json" specific-use="{&#34;type&#34;:&#34;Point&#34;,&#34;coordinates&#34;:[-39.100000,-15.433333]}" id="NCID0E5DAI" xlink:type="simple">15°26'S, 39°06'W</named-content></named-content>, 17 Sep 2016 (fl.), <italic>M. L. Guedes et al. 24980</italic> (ALCB); Rod. <abbrev xmlns:xlink="http://www.w3.org/1999/xlink" xlink:title="Bahia" id="ABBRID0EFEAI" xlink:type="simple">BA</abbrev>-001 Ilhéus/Una ca. 50,5 km de Ilhéus, área de influência da REBIO de Una, 12 Aug 2000 (fl.), <italic>J. G. Jardim et al. 3094</italic> (CEPEC, NY, RB); Distrito de Serra Grande, Faz. Lagoa do Conjunto e Conjunto Faz. Santa Cruz, ramal que dá acesso à sede da fazenda, ca. 300 m da rodovia, 07 Jan 2000 (fr.), <italic>F. do S. Juchum et al. 09</italic> (CEPEC, NY); Porto Seguro, 02 Sep 1961 (fl.), <italic>A. P. Duarte 6118</italic> (NY, RB, US); Una, Reserva Biológica da Una (REBIO da Una), estrada ca. 45 km S de Ilhéus, margem da estrada que lava à sede da reserva, <named-content xmlns:xlink="http://www.w3.org/1999/xlink" content-type="dwc:verbatimCoordinates" xlink:type="simple"><named-content content-type="geo-json" specific-use="{&#34;type&#34;:&#34;Point&#34;,&#34;coordinates&#34;:[-39.063889,-15.179444]}" id="NCID0ESEAI" xlink:type="simple">15°10'46"S, 39°03'50"W</named-content></named-content>, Jan 2001 (fr.), <italic>F. do S. Juchum et al. 117</italic> (CEPEC, NY); Rod. Una-Camandatuba, mata litorânea, solo arenoso na Faz. De Antônio Pimenta, 26 Oct 1971 (fr.), <italic>R. S. Pinheiro 1656</italic> (CEPEC, NY); Ilhéus, Sep 1821 (fl.), <italic>L. Riedel s. n.</italic> (NY barcode NY 00393556); Serra Grande, 25 Aug 1996 (fl.), <italic>A. L. B. Sartori et al. 293</italic> (CEPEC, UEC); 3 km north of Rodoviaria, Mata da Esperança, forest north of dam and reservoir, <named-content xmlns:xlink="http://www.w3.org/1999/xlink" content-type="dwc:verbatimCoordinates" xlink:type="simple"><named-content content-type="geo-json" specific-use="{&#34;type&#34;:&#34;Point&#34;,&#34;coordinates&#34;:[-39.069167,-14.781944]}" id="NCID0ECFAI" xlink:type="simple">14°46'55"S, 39°04'09"W</named-content></named-content>, 20 Sep 1994 (fl.), <italic>W. W. Thomas et al. 10574</italic> (MBM, NY); Uruçuca, 7.3 km north of Serra Grande on road to Itacaré, Fazenda Lagoa do Conjunto Fazenda Santa Cruz, <named-content xmlns:xlink="http://www.w3.org/1999/xlink" content-type="dwc:verbatimCoordinates" xlink:type="simple"><named-content content-type="geo-json" specific-use="{&#34;type&#34;:&#34;Point&#34;,&#34;coordinates&#34;:[-39.060556,-14.423333]}" id="NCID0EMFAI" xlink:type="simple">14°25'24"S, 39°03'38"W</named-content></named-content>, 15 Nov 1995 (fr.), <italic>W. W. Thomas et al. 11015</italic> (CEPEC).</p></tp:treatment-sec><tp:treatment-sec sec-type="Recognition and notes" id="SECID0ETFAI"><title>Recognition and notes.</title><p><italic><tp:taxon-name><tp:taxon-name-part taxon-name-part-type="genus" reg="Rourea">Rourea</tp:taxon-name-part> <tp:taxon-name-part taxon-name-part-type="species" reg="discolor">discolor</tp:taxon-name-part></tp:taxon-name></italic> is recognised by the glabrous or subglabrous inflorescence rachis measuring 3.5–11.5 cm long and pedicel 6–16 mm long. It is morphologically similar to <italic><tp:taxon-name><tp:taxon-name-part taxon-name-part-type="genus" reg="Rourea">R.</tp:taxon-name-part> <tp:taxon-name-part taxon-name-part-type="species" reg="glazioui">glazioui</tp:taxon-name-part></tp:taxon-name></italic> due to the number and shape of its leaflets; however, individuals of <italic><tp:taxon-name><tp:taxon-name-part taxon-name-part-type="genus" reg="Rourea">R.</tp:taxon-name-part> <tp:taxon-name-part taxon-name-part-type="species" reg="discolor">discolor</tp:taxon-name-part></tp:taxon-name></italic> do not have glandular trichomes and the inflorescence rachis is glabrous or subglabrous, while in <italic><tp:taxon-name><tp:taxon-name-part taxon-name-part-type="genus" reg="Rourea">R.</tp:taxon-name-part> <tp:taxon-name-part taxon-name-part-type="species" reg="glazioui">glazioui</tp:taxon-name-part></tp:taxon-name></italic>, they have glandular trichomes and the inflorescence rachis is hirsute or densely so. <italic><tp:taxon-name><tp:taxon-name-part taxon-name-part-type="genus" reg="Rourea">Rourea</tp:taxon-name-part> <tp:taxon-name-part taxon-name-part-type="species" reg="discolor">discolor</tp:taxon-name-part></tp:taxon-name></italic> can be confused with <italic><tp:taxon-name><tp:taxon-name-part taxon-name-part-type="genus" reg="Rourea">R.</tp:taxon-name-part> <tp:taxon-name-part taxon-name-part-type="species" reg="bahiensis">bahiensis</tp:taxon-name-part></tp:taxon-name></italic> as well, although they are differentiated by the characteristics of the leaflets and inflorescences (see “Recognition and notes” section of <italic><tp:taxon-name><tp:taxon-name-part taxon-name-part-type="genus" reg="Rourea">R.</tp:taxon-name-part> <tp:taxon-name-part taxon-name-part-type="species" reg="bahiensis">bahiensis</tp:taxon-name-part></tp:taxon-name></italic>).</p><p>In the original description, <xref ref-type="bibr" rid="B4">Baker (1871)</xref> indicated only the specimen <italic>Luschnath s. n.</italic>, without mentioning either herbarium, collector number or date. This specimen is deposited in BR and is likely to be the holotype, as no other duplicate has been found.</p><p><italic><tp:taxon-name><tp:taxon-name-part taxon-name-part-type="genus" reg="Rourea">Rourea</tp:taxon-name-part> <tp:taxon-name-part taxon-name-part-type="species" reg="discolor">discolor</tp:taxon-name-part></tp:taxon-name></italic> was once treated in <tp:taxon-name><tp:taxon-name-part taxon-name-part-type="family">Oxalidaceae</tp:taxon-name-part></tp:taxon-name> by <xref ref-type="bibr" rid="B23">Progel (1877)</xref> under <italic><tp:taxon-name><tp:taxon-name-part taxon-name-part-type="genus" reg="Eichleria">Eichleria</tp:taxon-name-part> <tp:taxon-name-part taxon-name-part-type="species" reg="lucida">lucida</tp:taxon-name-part></tp:taxon-name></italic>. <xref ref-type="bibr" rid="B16">Kuhlmann (1934)</xref> proposed the combination of <italic><tp:taxon-name><tp:taxon-name-part taxon-name-part-type="genus" reg="Eichleria">Eichleria</tp:taxon-name-part></tp:taxon-name></italic> in <italic><tp:taxon-name><tp:taxon-name-part taxon-name-part-type="genus" reg="Rourea">Rourea</tp:taxon-name-part></tp:taxon-name></italic>, but the basionym <italic><tp:taxon-name><tp:taxon-name-part taxon-name-part-type="genus" reg="Rourea">Rourea</tp:taxon-name-part> <tp:taxon-name-part taxon-name-part-type="species" reg="lucida">lucida</tp:taxon-name-part></tp:taxon-name></italic> already existed, so he named it as <italic><tp:taxon-name><tp:taxon-name-part taxon-name-part-type="genus" reg="Rourea">R.</tp:taxon-name-part> <tp:taxon-name-part taxon-name-part-type="species" reg="progeliana">progeliana</tp:taxon-name-part></tp:taxon-name></italic>. This name is, however, a heterotypic synonym of <italic><tp:taxon-name><tp:taxon-name-part taxon-name-part-type="genus" reg="Rourea">R.</tp:taxon-name-part> <tp:taxon-name-part taxon-name-part-type="species" reg="discolor">discolor</tp:taxon-name-part></tp:taxon-name></italic>, as the latter had been published previously (<xref ref-type="bibr" rid="B4">Baker 1871</xref>).</p></tp:treatment-sec><tp:treatment-sec><!--Section generated to contain objects referenced in tp:taxon-treatment.--><fig id="F1" position="float" orientation="portrait"><object-id xmlns:xlink="http://www.w3.org/1999/xlink" content-type="doi" xlink:type="simple">10.3897/phytokeys.169.54297.figure1</object-id><object-id xmlns:xlink="http://www.w3.org/1999/xlink" content-type="arpha" xlink:type="simple">4457EF9D-8EA4-510B-9602-106D7EC2D91A</object-id><label>Figure 1.</label><caption><p>Leaves in <tp:taxon-name><tp:taxon-name-part taxon-name-part-type="genus" reg="Rourea">Rourea</tp:taxon-name-part> <tp:taxon-name-part taxon-name-part-type="infraspecific-rank">subgen.</tp:taxon-name-part> <tp:taxon-name-part taxon-name-part-type="subgenus" reg="Rourea">R.</tp:taxon-name-part> <tp:taxon-name-part taxon-name-part-type="infraspecific-rank">sect.</tp:taxon-name-part> <tp:taxon-name-part taxon-name-part-type="section" reg="Multifoliolatae">Multifoliolatae</tp:taxon-name-part></tp:taxon-name>: <bold>A</bold><italic><tp:taxon-name><tp:taxon-name-part taxon-name-part-type="genus" reg="Rourea">R.</tp:taxon-name-part> <tp:taxon-name-part taxon-name-part-type="species" reg="discolor">discolor</tp:taxon-name-part></tp:taxon-name></italic><bold>B</bold><italic><tp:taxon-name><tp:taxon-name-part taxon-name-part-type="genus" reg="Rourea">R.</tp:taxon-name-part> <tp:taxon-name-part taxon-name-part-type="species" reg="martiana">martiana</tp:taxon-name-part></tp:taxon-name></italic><bold>C</bold><italic><tp:taxon-name><tp:taxon-name-part taxon-name-part-type="genus" reg="Rourea">R.</tp:taxon-name-part> <tp:taxon-name-part taxon-name-part-type="species" reg="tenuis">tenuis</tp:taxon-name-part></tp:taxon-name></italic><bold>D</bold><italic><tp:taxon-name><tp:taxon-name-part taxon-name-part-type="genus" reg="Rourea">R.</tp:taxon-name-part> <tp:taxon-name-part taxon-name-part-type="species" reg="cnestidifolia">cnestidifolia</tp:taxon-name-part></tp:taxon-name></italic>.</p></caption><graphic xmlns:xlink="http://www.w3.org/1999/xlink" xlink:href="phytokeys-169-137-g001.jpg" position="float" orientation="portrait" xlink:type="simple" id="oo_484418.jpg"><uri content-type="original_file" xlink:type="simple">https://binary.pensoft.net/fig/484418</uri></graphic></fig></tp:treatment-sec><ref-list><ref id="B11"><mixed-citation xmlns:xlink="http://www.w3.org/1999/xlink" xlink:type="simple"><person-group><name name-style="western"><surname>Forero</surname><given-names>E</given-names></name></person-group> (<year>1983</year>) <tp:taxon-name><tp:taxon-name-part taxon-name-part-type="family">Connaraceae</tp:taxon-name-part></tp:taxon-name>. Flora Neotropica Monograph 36. New York Botanical Garden Press, New York, 1–208.</mixed-citation></ref><ref id="B4"><mixed-citation xmlns:xlink="http://www.w3.org/1999/xlink" xlink:type="simple"><person-group><name name-style="western"><surname>Baker</surname><given-names>JG</given-names></name></person-group> (<year>1871</year>) <article-title><tp:taxon-name><tp:taxon-name-part taxon-name-part-type="family">Connaraceae</tp:taxon-name-part></tp:taxon-name>.</article-title> In: <person-group><name name-style="western"><surname>Martius</surname><given-names>CFP von</given-names></name></person-group> (<role>Ed.</role>) <issue-title>Flora Brasiliensis 14, pt.</issue-title><source>2. R. Oldenbourg, Munich &amp; Leipzig</source>, <fpage>172</fpage>–<lpage>196</lpage>.</mixed-citation></ref><ref id="B23"><mixed-citation xmlns:xlink="http://www.w3.org/1999/xlink" xlink:type="simple"><person-group><name name-style="western"><surname>Progel</surname><given-names>A</given-names></name></person-group> (<year>1877</year>) <article-title><tp:taxon-name>Oxalideae</tp:taxon-name>, <tp:taxon-name><tp:taxon-name-part taxon-name-part-type="family">Geraniaceae</tp:taxon-name-part></tp:taxon-name>, <tp:taxon-name><tp:taxon-name-part taxon-name-part-type="family">Vivianiaceae</tp:taxon-name-part></tp:taxon-name>. In: Martius CFP von (Ed.</article-title><source>) Flora Brasiliensis</source><volume>12</volume>(<issue>2</issue>): <fpage>473</fpage>–<lpage>528</lpage>.</mixed-citation></ref><ref id="B16"><mixed-citation xmlns:xlink="http://www.w3.org/1999/xlink" xlink:type="simple"><person-group><name name-style="western"><surname>Kuhlmann</surname><given-names>JG</given-names></name></person-group> (<year>1934</year>) <article-title>O gênero <italic><tp:taxon-name><tp:taxon-name-part taxon-name-part-type="genus">Eichleria</tp:taxon-name-part></tp:taxon-name></italic> sinônimo de <italic><tp:taxon-name><tp:taxon-name-part taxon-name-part-type="genus">Rourea</tp:taxon-name-part></tp:taxon-name></italic>.</article-title><source>Archivos do Instituto de Biologia Vegetal</source><volume>1</volume>: <fpage>39</fpage>–<lpage>40</lpage>.</mixed-citation></ref></ref-list></tp:taxon-treatment>
