# Supplementary material for: Nomenclatural and taxonomic updates in Rourea subgen. Rourea sect. Multifoliolatae (Connaraceae)
Source: PhytoKeys. 2020 Dec 8;169:137–75. doi: 10.3897/phytokeys.169.54297 (PMC7738471; doi:10.3897/phytokeys.169.54297)
Supplement: XML Treatment for Rourea glazioui [file phytokeys.169.54297-treatment9.xml]

<!DOCTYPE tp:taxon-treatment
  PUBLIC "-//TaxonX//DTD Taxonomic Treatment Publishing DTD v0 20100105//EN" "tax-treatment-NSO.dtd">
<tp:taxon-treatment xmlns:tp="http://www.plazi.org/taxpub"><tp:treatment-meta><kwd-group><label>Taxon classification</label><kwd><named-content xmlns:xlink="http://www.w3.org/1999/xlink" content-type="kingdom">Plantae</named-content></kwd><kwd><named-content xmlns:xlink="http://www.w3.org/1999/xlink" content-type="order">Oxalidales</named-content></kwd><kwd><named-content xmlns:xlink="http://www.w3.org/1999/xlink" content-type="family">Connaraceae</named-content></kwd></kwd-group><mixed-citation publication-type="journal"><person-group><name><surname>Toledo</surname><given-names>Cassio A. P.</given-names></name><name><surname>Souza</surname><given-names>Vinicius Castro</given-names></name><name><surname>Lucas</surname><given-names>Eve J.</given-names></name></person-group><article-title>Nomenclatural and taxonomic updates in <tp:taxon-name><tp:taxon-name-part taxon-name-part-type="genus" reg="Rourea">Rourea</tp:taxon-name-part> <tp:taxon-name-part taxon-name-part-type="infraspecific-rank">subgen.</tp:taxon-name-part> <tp:taxon-name-part taxon-name-part-type="subgenus" reg="Rourea">Rourea</tp:taxon-name-part> <tp:taxon-name-part taxon-name-part-type="infraspecific-rank">sect.</tp:taxon-name-part> <tp:taxon-name-part taxon-name-part-type="section" reg="Multifoliolatae">Multifoliolatae</tp:taxon-name-part></tp:taxon-name> (<tp:taxon-name><tp:taxon-name-part taxon-name-part-type="family">Connaraceae</tp:taxon-name-part></tp:taxon-name>)</article-title><source>PhytoKeys</source><day>08</day><month>12</month><year>2020</year><volume>169</volume><fpage>137</fpage><lpage>175</lpage><pub-id pub-id-type="doi">10.3897/phytokeys.169.54297</pub-id></mixed-citation></tp:treatment-meta><tp:nomenclature><tp:taxon-name><object-id xmlns:xlink="http://www.w3.org/1999/xlink" content-type="arpha" xlink:type="simple">9109CE74-9145-5751-9F87-A65F94FB25D7</object-id>
            <tp:taxon-name-part taxon-name-part-type="genus" reg="Rourea">Rourea</tp:taxon-name-part>
            <tp:taxon-name-part taxon-name-part-type="species" reg="glazioui">glazioui</tp:taxon-name-part>
          </tp:taxon-name><tp:taxon-authority>G. Schellenb., in Engler, Pflanzenreich IV. 127(Heft 103): 289. 1938.</tp:taxon-authority><xref ref-type="fig" rid="F10">Fig. 10</xref><tp:nomenclature-citation-list><tp:nomenclature-citation><tp:taxon-name>
                <tp:taxon-name-part taxon-name-part-type="genus" reg="Rourea">Rourea</tp:taxon-name-part> <tp:taxon-name-part taxon-name-part-type="species" reg="polyphylla">polyphylla</tp:taxon-name-part></tp:taxon-name><comment>G. Schellenb., in Engler, Pflanzenreich IV. 127(Heft 103): 197. 1938, <italic>nom. illeg</italic>., non <tp:taxon-name><tp:taxon-name-part taxon-name-part-type="genus" reg="Rourea">R.</tp:taxon-name-part> <tp:taxon-name-part taxon-name-part-type="species" reg="polyphylla">polyphylla</tp:taxon-name-part></tp:taxon-name><xref ref-type="bibr" rid="B5">Blume (1849)</xref>.</comment></tp:nomenclature-citation></tp:nomenclature-citation-list></tp:nomenclature><tp:treatment-sec sec-type="material" id="SECID0ELNAI"><title>Type.</title><p><bold>Brazil. Rio de Janeiro</bold>: Rezende, 22 Nov 1876 (fr.), <italic>A. F. M. Glaziou 8625</italic> (<bold><italic>Holotype</italic></bold>: B†; <bold><italic>lectotype</italic></bold>: P barcode P 02274098!, selected by <xref ref-type="bibr" rid="B10">Forero 1976</xref>; <bold><italic>isolectotypes</italic></bold>: C!, F-frag., K!).</p></tp:treatment-sec><tp:treatment-sec sec-type="description" id="SECID0ECOAI"><title>Description.</title><p><bold><italic>Lianas</italic></bold> or scandent shrubs, 0.9–1.5 m tall; branchlets densely velutinous to glabrescent, lenticels sparse or abundant, conspicuous or inconspicuous. <bold><italic>Leaves</italic></bold> (9–)15–27-foliolate, loosely disposed; petiole 1.9–3.5(–4.5) cm long, densely velutinous or hirsute, with glandular trichomes; rachis (8–)10–24 cm long, densely velutinous or hirsute, with glandular trichomes; <bold><italic>leaflets</italic></bold> opposite to alternate, subsessile or pulvinulus ca. 1 mm long; blade of the basal pair of leaflets 1.3–3.3 × (0.8–) 1.2–2.6 cm, ovate, oblong or orbicular, rarely elliptic, others (1.5–)2.6–6.5(–8.2) × (0.8–) 1.3–2.6 cm long, narrowly ovate, narrowly obovate, oblong or narrowly elliptic, rarely elliptic, apical ones usually elliptic, chartaceous, discolorous, abaxially hirsute to densely hirsute, greenish or brownish, adaxially subglabrous to sparsely hirsute, more densely on midvein, dull, base slightly asymmetric to asymmetric, very rarely symmetric, rounded, subcordate, cordate or truncate, rarely obtuse, occasionally acute in the apical leaflet, apex narrowly rounded or obtuse, rarely rounded, occasionally acute in the apical leaflet, margin slightly revolute to revolute, rarely flat, ciliate; midvein abaxially prominent, adaxially slightly impressed, occasionally flat, secondary veins 6–8(–9) pairs, abaxially prominent or slightly prominent, rarely flat, adaxially slightly impressed or flat, tertiary veins abaxially slightly prominent or flat, adaxially slightly impressed or flat. <bold><italic>Inflorescences</italic></bold> in axillary cymes, rarely panicles; bracts 2–3 mm long; peduncle 0.2–1.7 cm long, hirsute to densely hirsute, with glandular trichomes; rachis 0.3–4(–8) cm long, hirsute to densely hirsute, with glandular trichomes; lateral branches 0.3–1.5(–2.8) cm long, hirsute to densely hirsute, with glandular trichomes. <bold><italic>Flowers</italic></bold> loosely disposed; buds 3–4 × 2–3 mm, ovate, orbicular or ellipsoid; pedicel 5–10(–14) mm long, with glandular trichomes, 1–2 bracteoles located up the lower third, deciduous or persistent; sepals (4–)4.5–5.5 × 1.5–2 mm, chartaceous, ovate or elliptic, outer surface hirsute or sparsely hirsute, with glandular trichomes, inner surface sericeous or sparsely sericeous, margin ciliate; petals (5–)6–7.5 × 1.5–2 mm, narrowly obovate or oblong, glabrous on both surfaces; stamens connate at base by 0.8–1 mm, shorter series 2.5–4 mm long, longer series 4–5 mm long, glabrous; ovary 1–1.2 mm long, densely hirsute, style (1.5–)4–5.5 mm long, sparsely hirsute, subglabrous or glabrous only at the apex, stigma peltate, bilobate. <bold><italic>Fruits</italic></bold> 1.1–1.5(–1.6) × 0.5–0.6(–0.8) cm, orangish, reddish or yellowish, outer surface partially or completely hirsute, usually more densely at the apex, inner surface glabrous or subglabrous, apex acuminate or rounded, style partially persistent or deciduous, calyx covering one third of the fruit; <bold><italic>seeds</italic></bold> 0.9–1.1(–1.3) × 0.3–0.5(–0.6) cm, arillode yellowish.</p></tp:treatment-sec><tp:treatment-sec sec-type="distribution" id="SECID0E6OAI"><title>Distribution, habitat and phenology.</title><p><italic><tp:taxon-name><tp:taxon-name-part taxon-name-part-type="genus" reg="Rourea">Rourea</tp:taxon-name-part> <tp:taxon-name-part taxon-name-part-type="species" reg="glazioui">glazioui</tp:taxon-name-part></tp:taxon-name></italic> is found in Bahia, Espírito Santo and Rio de Janeiro (Fig. <xref ref-type="fig" rid="F6">6</xref>). In <abbrev xmlns:xlink="http://www.w3.org/1999/xlink" xlink:title="Espírito Santo" id="ABBRID0EUPAI" xlink:type="simple">ES</abbrev>, the species has been widely collected along the central and east parts of the state, whereas in <abbrev xmlns:xlink="http://www.w3.org/1999/xlink" xlink:title="Bahia" id="ABBRID0EYPAI" xlink:type="simple">BA</abbrev> it is restricted to the southern region, and in <abbrev xmlns:xlink="http://www.w3.org/1999/xlink" xlink:title="Rio de Janeiro" id="ABBRID0E3PAI" xlink:type="simple">RJ</abbrev>, it is sparsely distributed in the eastern side. The type location (Rezende, <abbrev xmlns:xlink="http://www.w3.org/1999/xlink" xlink:title="Rio de Janeiro" id="ABBRID0EAQAI" xlink:type="simple">RJ</abbrev>) might be mistaken as no other record has been found nearby. It is a liana or scandent shrub up to 1.5 m tall, mainly occurring in areas of ombrophilous or “Tabuleiro” forests, although sometimes found in swamp forests or disturbed environments, such as small fragments or in <italic><tp:taxon-name><tp:taxon-name-part taxon-name-part-type="genus" reg="Eucalyptus">Eucalyptus</tp:taxon-name-part></tp:taxon-name></italic> plantations, growing on clay or sandy soils. Specimens have been collected with flowers and fruits almost throughout the year, although more frequently during the spring season.</p></tp:treatment-sec><tp:treatment-sec sec-type="material" id="SECID0ELQAI"><title>Specimens examined.</title><p><bold>Brazil. Bahia</bold>: Nova Viçosa, ca. 61 km na estrada de Caravelas para Nanuque, 06 Sep 1989 (fr.), <italic>A. M. de Carvalho et al. 2499</italic> (CEPEC, MBM); Picadão, extremo Sul, área da Aracruz Celulose, 23 Aug 1993 (fr.), <italic>M. L. Guedes 2971</italic> (ALCB, CEPEC); Caravelas, área de influência da CAF, <named-content xmlns:xlink="http://www.w3.org/1999/xlink" content-type="dwc:verbatimCoordinates" xlink:type="simple"><named-content content-type="geo-json" specific-use="{&#34;type&#34;:&#34;Point&#34;,&#34;coordinates&#34;:[-39.754444,-17.735278]}" id="NCID0E1QAI" xlink:type="simple">17°44'07"S, 39°45'16"W</named-content></named-content>, 03 Feb 2002 (fr.), <italic>M. L. Guedes 9705</italic> (ALCB); Teixeira de Freitas. BR-101 ca. 11 km da cidade, <named-content xmlns:xlink="http://www.w3.org/1999/xlink" content-type="dwc:verbatimCoordinates" xlink:type="simple"><named-content content-type="geo-json" specific-use="{&#34;type&#34;:&#34;Point&#34;,&#34;coordinates&#34;:[-39.687222,-17.430278]}" id="NCID0EERAI" xlink:type="simple">17°25'49"S, 39°41'14"W</named-content></named-content>, 18 Jun 2005 (fl.), <italic>J. G. Jardim et al. 4620</italic> (CEPEC, HUEFS); Assentamento “Paulo Freire” (MST), ramal com entrada no km 15 da Rodovia Macuri/Itabatan, 2 km antes da sede do assentamento, 04 Oct 2000 (fr.), <italic>L. A. Matos-Silva et al. 4140</italic> (ALCB, CEPEC, HUEFS, NY, UESC); Mucuri, 14–17 km a W de Mucuri, 13 Sep 1978 (fl.), <italic>S. A. Mori et al. 10436</italic> (CEPEC, NY); Macuri, área de restinga com algumas manchas de campos, a 7 km a NW de Macuri, 14 Sep 1978 (fl., fr.), <italic>S. A. Mori et al. 10532</italic> (CEPEC, NY); Nova Viçosa, 3 km após posto da mata, sentido Posta da Mata divisa <abbrev xmlns:xlink="http://www.w3.org/1999/xlink" xlink:title="Bahia" id="ABBRID0ERRAI" xlink:type="simple">BA</abbrev>-<abbrev xmlns:xlink="http://www.w3.org/1999/xlink" xlink:title="Minas Gerais" id="ABBRID0EVRAI" xlink:type="simple">MG</abbrev>, 08 Nov 1999 (fr.), <italic>A. A. Santos et al. 553</italic> (CEN); Vale do Rio Alcobaça, 12 May 1971 (fl.), <italic>T. S. dos Santos 1613</italic> (CEPEC, US). <bold>Espírito Santo</bold>: Boa Esperança, Bela Vista, <named-content xmlns:xlink="http://www.w3.org/1999/xlink" content-type="dwc:verbatimCoordinates" xlink:type="simple"><named-content content-type="geo-json" specific-use="{&#34;type&#34;:&#34;Point&#34;,&#34;coordinates&#34;:[-40.219444,-18.555833]}" id="NCID0ECSAI" xlink:type="simple">18°33'21"S, 40°13'10"W</named-content></named-content>, 115 m alt., 1 Dec 2010 (fr.), <italic>A. M. Assis &amp; M. D. S. Demuner 2608</italic> (MBML); Sooretama, REBIO Sooretama, Quirinho, <named-content xmlns:xlink="http://www.w3.org/1999/xlink" content-type="dwc:verbatimCoordinates" xlink:type="simple"><named-content content-type="geo-json" specific-use="{&#34;type&#34;:&#34;Point&#34;,&#34;coordinates&#34;:[-40.159722,-19.053889]}" id="NCID0EMSAI" xlink:type="simple">19°03'14"S, 40°09'35"W</named-content></named-content>, 80 m alt., 2 Nov 2013 (fl.), <italic>A. M. Assis et al. 4030</italic> (VIES); Guarapari, Barro Branco, próximo da BR 101, <named-content xmlns:xlink="http://www.w3.org/1999/xlink" content-type="dwc:verbatimCoordinates" xlink:type="simple"><named-content content-type="geo-json" specific-use="{&#34;type&#34;:&#34;Point&#34;,&#34;coordinates&#34;:[-40.477500,-20.553056]}" id="NCID0EWSAI" xlink:type="simple">20°33'11"S, 40°28'39"W</named-content></named-content>, 17 Jul 2018 (fr.), <italic>A. M. Assis et al. 4516</italic> (VIES); Reserva Fazenda São Joaquim, 14 Oct 1985 (fr.), <italic>H. Q. Boudet &amp; W. Boone 2027</italic> (MBM, RB); Pinheiros, Reserva Biológica do Córrego do Veado, trilha que vai para mata de água limpa, 09 Jul 2010 (fr.), <italic>I. S. Broggio 26</italic> (VIES); Guarapari, Parque Natural Municipal Morro da Pescaria, <named-content xmlns:xlink="http://www.w3.org/1999/xlink" content-type="dwc:verbatimCoordinates" xlink:type="simple"><named-content content-type="geo-json" specific-use="{&#34;type&#34;:&#34;Point&#34;,&#34;coordinates&#34;:[-40.473100,-20.659100]}" id="NCID0EETAI" xlink:type="simple">20.6591S, 40.4731W</named-content></named-content>, 09 Feb 2014 (fl.), <italic>A. C. S. Dal Col &amp; J. Rodrigues Filho 265</italic> (VIES); Governador Lindemberg, Mata da Prefeitura, 14 Nov 2006 (fr.), <italic>V. Demuner et al. 3069</italic> (MBM, UB); Conceição da Barra. 16 Aug 1965 (fl., fr.), <italic>A. P. Duarte 8888</italic> (NY, RB); Entre Linhares e São Matheus, 4 Nov 1953 (fr.), <italic>A. P. Duarte &amp; J. C. Gomes 3960</italic> (RB); Comunidade de Lajinha, Fazenda Rancho Tropical II, restinga arbustiva alta com moitas, 05 Jul 2007 (fl., fr.), <italic>C. Farney et al. 4764</italic> (RB); Pedro Canário, estradas vicinais, próximas ao eixo da BR 101 entre o Rio Itaúnas e 5 km em direção a Pinheiro, 21 Oct 2008 (fr.), <italic>C. Farney et al. 4881</italic> (RB); Reserva Biológica do Córrego Grande, estrada no meio da reserva, 28 Dec 2012 (fr.), <italic>T. B. Flores &amp; G. O. Romão 1257</italic> (ESA, RB); Floresta Nacional do Rio Preto, trilha da Lagoa Seca, 29 Aug 2012 (fr.), <italic>T. B. Flores &amp; G. O. Romão 1284</italic> (ESA); Presidente Kennedy, 6 Feb 1988 (fl.), <italic>J. M. L. Gomes 476</italic> (VIES); Próximo à antiga casa do guarda, estrada Aderne, 04 Jul 1995 (fl.), <italic>D. A. Folli 2342</italic> (CEPEC, CVRD, ESA); Próximo ao Rio Barra Seca, estrada Aderne, 06 Oct 1994 (fr.), <italic>D. A. Folli 2385</italic> (CEPEC, CVRD, ESA); Jueirana, estrada Aceiro com Eucalipto, 25 Jul 2001 (fl.), <italic>D. A. Folli 3996</italic> (CVRD, ESA); BR 101, próximo à entrada para Conc. da Barra, 27 Aug 2007 (fl.), <italic>D. A. Folli 5684</italic> (CVRD, ESA); Mata de restinga sobre feixes de cordões arenosos, vegetação localizada à direita da estrada principal da vila de Itúnas, 06 Oct 2007 (fr.), <italic>A. O. Giaretta et al. 248</italic> (RB); Vegetação de restinga, mata seca, entrada localizada adjacente à estrada principal da Vila de Itaúnas, área de preservação permanente à PEI, 14 Jun 2008 (fr.), <italic>A. O. Giaretta et al. 276</italic> (RB); Jaguaré, Rod. BR-101, 23 Aug 1987 (fr.), <italic>G. Hatschbach &amp; A. C. Cervi 51416</italic> (MBM, US); Rod. <abbrev xmlns:xlink="http://www.w3.org/1999/xlink" xlink:title="Espírito Santo" id="ABBRID0EIUAI" xlink:type="simple">ES</abbrev>-421, km 5–8, 09 Oct 1998 (fr.), <italic>G. Hatschbach et al. 68346</italic> (CEPEC, MBM, US); Itaúnas, 09 Jun 1992 (fl.), <italic>O. J. Pereira</italic> 3419 (VIES); 20 May 1999 (fl.), <italic>G. Hatschbach et al. 69202</italic> (CEPEC, ESA, MBM, SPF, US); Praia Setibana, <abbrev xmlns:xlink="http://www.w3.org/1999/xlink" xlink:title="Espírito Santo" id="ABBRID0ESUAI" xlink:type="simple">ES</abbrev>-060 at 6 km E of BR-101, 18 Jan 1993 (fr.), <italic>J. A. Kallunki &amp; J. R. Pirani 345</italic> (NY, SPF); Colatina, estrada do Patrimônio, perto de Colatina, 16 May 1934 (fl.), <italic>J. G. Kuhlmann 351</italic> (IAN, NY, RB); Reserva Biológica do Córrego Grande, coletado próximo na mata próxima a sede da rebio, 10 Jan 2012 (fr.), <italic>L. Marcarini et al. 38</italic> (VIES); Próximo ao Bairro Litorâneo, seguindo uma estrada de terra atrás do campus da Universidade (UFES), 01 Aug 2007 (fr.), <italic>R. F. A. Martins</italic> et al. <italic>38</italic> (RB); Rodovia do Sol, road linking BR-101 to the São Mateus, Bairro Litorâneo, fragmento de mata ciliar próximo ao campus da universidade, 03 Oct 2009 (fr.), <italic>A. G. Oliveira &amp; M. Ribeiro 656</italic> (VIES); Anchieta, Estrada para Castellanos, tipo do morro, 2 Feb 2012 (fl.), <italic>N. E. Oliveira Filho 79</italic> (VIES); Mata seca de restinga, 23 Jun 2002 (fl.), <italic>O. J. Pereira et al. 3536</italic> (VIES); Área 126 da Aracruz Celulose S. A., 2 Apr 1992 (fr.), <italic>O. J. Pereira 4283</italic> (VIES); Serra, Bicanga, 22 Apr 1993 (fl.), <italic>O. J. Pereira 4529</italic> (VIES); Itaúnas, área 135 da Aracruz Celulose S. A., <named-content xmlns:xlink="http://www.w3.org/1999/xlink" content-type="dwc:verbatimCoordinates" xlink:type="simple"><named-content content-type="geo-json" specific-use="{&#34;type&#34;:&#34;Point&#34;,&#34;coordinates&#34;:[-39.708889,-18.419444]}" id="NCID0ENVAI" xlink:type="simple">18°25'10"S, 39°42'32"W</named-content></named-content>, 21 Sep 1993 (fr.), <italic>O. J. Pereira et al. 4890</italic> (VIES); Interlagos, Rodovia do Sol ES060, <named-content xmlns:xlink="http://www.w3.org/1999/xlink" content-type="dwc:verbatimCoordinates" xlink:type="simple"><named-content content-type="geo-json" specific-use="{&#34;type&#34;:&#34;Point&#34;,&#34;coordinates&#34;:[-40.292222,-20.329722]}" id="NCID0EXVAI" xlink:type="simple">20°19'47"S, 40°17'32"W</named-content></named-content>, 1 Jun 1995 (fr.), <italic>O. J. Pereira 5468</italic> (VIES); Itaúnas, 13 Jul 1991 (fr.), <italic>P. C. Vinha 1271</italic> (VIES); Linharinho, 6 Nov 1996 (fr.), <italic>O. J. Pereira et al. 5726</italic> (VIES); Vila Velha. <named-content xmlns:xlink="http://www.w3.org/1999/xlink" content-type="dwc:verbatimCoordinates" xlink:type="simple"><named-content content-type="geo-json" specific-use="{&#34;type&#34;:&#34;Point&#34;,&#34;coordinates&#34;:[-40.379639,-20.428528]}" id="NCID0EFWAI" xlink:type="simple">20°25'42.7"S, 40°22'46.7"W</named-content></named-content>, 10 Jan 2001 (fl.), <italic>O. J. Pereira &amp; E. Espindula 6713</italic> (VIES); Parque Estadual de Itaúnas, 24 Aug 2002 (fr.), <italic>O. J. Pereira et al. 6983</italic> (VIES); Serra, Nova Zelândia, <named-content xmlns:xlink="http://www.w3.org/1999/xlink" content-type="dwc:verbatimCoordinates" xlink:type="simple"><named-content content-type="geo-json" specific-use="{&#34;type&#34;:&#34;Point&#34;,&#34;coordinates&#34;:[-40.215000,-20.181111]}" id="NCID0ERWAI" xlink:type="simple">20°10'52"S, 40°12'54"W</named-content></named-content>, 21 Jul 2015 (fr.), <italic>O. J. Pereira et al. 8021</italic> (VIES); Linhares, Reserva Natural Vale, aceiro c/ BR 101 jueirana, 21 Aug 2006 (fr.), <italic>G. S. Siqueira 240</italic> (CVRD, ESA); Parque Estadual de Itaúnas, Trilha Alméscar, <named-content xmlns:xlink="http://www.w3.org/1999/xlink" content-type="dwc:verbatimCoordinates" xlink:type="simple"><named-content content-type="geo-json" specific-use="{&#34;type&#34;:&#34;Point&#34;,&#34;coordinates&#34;:[-39.701900,-18.403300]}" id="NCID0E4WAI" xlink:type="simple">18.4033S, 39.7019W</named-content></named-content>, 08 Aug 2013 (fr.), <italic>W. O. Souza et al. 146</italic> (VIES); Conceição da Barra, Itaúnas, área da Fíbria com plantação de eucalipto, <named-content xmlns:xlink="http://www.w3.org/1999/xlink" content-type="dwc:verbatimCoordinates" xlink:type="simple"><named-content content-type="geo-json" specific-use="{&#34;type&#34;:&#34;Point&#34;,&#34;coordinates&#34;:[-39.736667,-18.490833]}" id="NCID0EGXAI" xlink:type="simple">18°29'27"S, 39°44'12"W</named-content></named-content>, 21 Oct 2018 (fr.), <italic>C. A. P. Toledo &amp; N. C. Bígio 400</italic> (ESA); Guarapari, Parque Estadual Paulo César Vinha, 21 Oct 2006 (fr.), <italic>R. T. Valadares 304</italic> (VIES); Aracruz, Estação Biológica Marinha Augusto Ruschi, Santa Cruz, <named-content xmlns:xlink="http://www.w3.org/1999/xlink" content-type="dwc:verbatimCoordinates" xlink:type="simple"><named-content content-type="geo-json" specific-use="{&#34;type&#34;:&#34;Point&#34;,&#34;coordinates&#34;:[-40.140556,-19.970556]}" id="NCID0ESXAI" xlink:type="simple">19°58'14"S, 40°08'26"W</named-content></named-content>, 1 Apr 2018 (fr.), <italic>Wandekoken et al. 257</italic> (VIES); Parque Ecológico da CST, área de Tabuleiro, Bosque dos Jacarandás, área dominada por espécies exóticas plantadas, 21 Apr 1995 (fl.), <italic>I. Weiler Junior et al. 166</italic> (VIES). <bold>Rio de Janeiro</bold>: Casimiro de Abreu, Morro de S. João, 03 Feb 1970 (fr.), <italic>CPJ s. n.</italic> (RB 261147); Reserva Biológica do Poço das Antas, mata da Osmarina, 26 May 1982 (fr.), <italic>H. C. de Lima &amp; G. Martinelli 1733</italic> (RB); Silva Jardim, Est. Juturnaiba, esquerda – km 5, Reserva Biológica de Poço das Antas, 11 Jan 1994 (fr.), <italic>C. Luchiari et al. 349</italic> (RB); Conceição de Macabu, km 12 da BR 101, a 62 km de Campos, 10 Jan 1985 (fr.), <italic>J. R. Pirani &amp; D. C. Zappi 1046</italic> (NY, SPF); Horto Florestal de Rezende, s. d. (st.), <italic>A. da Silva s. n.</italic> (IAN 67552).</p></tp:treatment-sec><tp:treatment-sec sec-type="Recognition and notes" id="SECID0EHYAI"><title>Recognition and notes.</title><p><italic><tp:taxon-name><tp:taxon-name-part taxon-name-part-type="genus" reg="Rourea">Rourea</tp:taxon-name-part> <tp:taxon-name-part taxon-name-part-type="species" reg="glazioui">glazioui</tp:taxon-name-part></tp:taxon-name></italic> resembles <italic><tp:taxon-name><tp:taxon-name-part taxon-name-part-type="genus" reg="Rourea">R.</tp:taxon-name-part> <tp:taxon-name-part taxon-name-part-type="species" reg="cnestidifolia">cnestidifolia</tp:taxon-name-part></tp:taxon-name></italic> as they have glandular trichomes and similar characteristics of leaflet shape and size, flowers and fruits. However, the former has leaves (9–)15–27-foliolate, peduncle 0.2–1.5 cm long, flowers loosely disposed on the inflorescences and pedicel 5–10(–14) mm long, while the latter has leaves 9–13-foliolate, peduncle 2.8–8 cm long, flowers congested in the inflorescence apex and pedicel 3–5 mm long. <italic><tp:taxon-name><tp:taxon-name-part taxon-name-part-type="genus" reg="Rourea">Rourea</tp:taxon-name-part> <tp:taxon-name-part taxon-name-part-type="species" reg="glazioui">glazioui</tp:taxon-name-part></tp:taxon-name></italic> is commonly confused with <italic><tp:taxon-name><tp:taxon-name-part taxon-name-part-type="genus" reg="Rourea">R.</tp:taxon-name-part> <tp:taxon-name-part taxon-name-part-type="species" reg="chrysomalla">chrysomalla</tp:taxon-name-part></tp:taxon-name></italic> in herbarium specimens, but differs in the characteristics described in the “Recognition and notes” section of <italic><tp:taxon-name><tp:taxon-name-part taxon-name-part-type="genus" reg="Rourea">R.</tp:taxon-name-part> <tp:taxon-name-part taxon-name-part-type="species" reg="chrysomalla">chrysomalla</tp:taxon-name-part></tp:taxon-name></italic>.</p><p>In the protologue, <italic><tp:taxon-name><tp:taxon-name-part taxon-name-part-type="genus" reg="Rourea">Rourea</tp:taxon-name-part> <tp:taxon-name-part taxon-name-part-type="species" reg="glazioui">glazioui</tp:taxon-name-part></tp:taxon-name></italic> was named as <italic><tp:taxon-name><tp:taxon-name-part taxon-name-part-type="genus" reg="Rourea">R.</tp:taxon-name-part> <tp:taxon-name-part taxon-name-part-type="species" reg="polyphylla">polyphylla</tp:taxon-name-part></tp:taxon-name></italic> (<xref ref-type="bibr" rid="B25">Schellenberg 1938</xref>). After noticing that he created a homonym of <italic><tp:taxon-name><tp:taxon-name-part taxon-name-part-type="genus" reg="Rourea">R.</tp:taxon-name-part> <tp:taxon-name-part taxon-name-part-type="species" reg="polyphylla">polyphylla</tp:taxon-name-part></tp:taxon-name></italic><xref ref-type="bibr" rid="B5">Blume (1849)</xref>, <xref ref-type="bibr" rid="B25">Schellenberg (1938)</xref> added an appendix in the same work and replaced <italic><tp:taxon-name><tp:taxon-name-part taxon-name-part-type="genus" reg="Rourea">R.</tp:taxon-name-part> <tp:taxon-name-part taxon-name-part-type="species" reg="polyphylla">polyphylla</tp:taxon-name-part></tp:taxon-name></italic> for <italic><tp:taxon-name><tp:taxon-name-part taxon-name-part-type="genus" reg="Rourea">R.</tp:taxon-name-part> <tp:taxon-name-part taxon-name-part-type="species" reg="glazioui">glazioui</tp:taxon-name-part></tp:taxon-name></italic>. This does not preclude valid publication of <italic><tp:taxon-name><tp:taxon-name-part taxon-name-part-type="genus" reg="Rourea">R.</tp:taxon-name-part> <tp:taxon-name-part taxon-name-part-type="species" reg="glazioui">glazioui</tp:taxon-name-part></tp:taxon-name></italic>, as this replaced name, although indicated in the same work, presented a clear and crossed reference of a corresponding description (<xref ref-type="bibr" rid="B28">Turland et al. 2018</xref>, Art. 41.3).</p><p>The type collection of <italic><tp:taxon-name><tp:taxon-name-part taxon-name-part-type="genus" reg="Rourea">R.</tp:taxon-name-part> <tp:taxon-name-part taxon-name-part-type="species" reg="glazioui">glazioui</tp:taxon-name-part></tp:taxon-name></italic> morphologically resembles the type of <italic><tp:taxon-name><tp:taxon-name-part taxon-name-part-type="genus" reg="Rourea">R.</tp:taxon-name-part> <tp:taxon-name-part taxon-name-part-type="species" reg="fulgens">fulgens</tp:taxon-name-part></tp:taxon-name></italic> Planch. (<italic>Wallich 8524</italic>, deposited in K), a species restricted to Singapore. Both type specimens share densely-velutinous branchlets, multifoliolate leaves, and oblong or narrowly-elliptic leaflets with rounded apex, which are also discolorous and abaxially hirsute. Some other species from south-eastern Asia, such as <italic><tp:taxon-name><tp:taxon-name-part taxon-name-part-type="genus" reg="Rourea">R.</tp:taxon-name-part> <tp:taxon-name-part taxon-name-part-type="species" reg="mimosoides">mimosoides</tp:taxon-name-part></tp:taxon-name></italic> (Vahl) Planch., also have multifoliolate leaves with oblong or narrowly-elliptic leaflets, so this raises the question whether <italic><tp:taxon-name><tp:taxon-name-part taxon-name-part-type="genus" reg="Rourea">Rourea</tp:taxon-name-part></tp:taxon-name></italic> species from the New World are a monophyletic group. Morphological similarities between the multifoliolate species of <italic><tp:taxon-name><tp:taxon-name-part taxon-name-part-type="genus" reg="Rourea">Rourea</tp:taxon-name-part></tp:taxon-name></italic> from America and south-eastern Asia were firstly noticed by <xref ref-type="bibr" rid="B10">Forero (1976)</xref>, who cited <tp:taxon-name><tp:taxon-name-part taxon-name-part-type="genus" reg="Rourea">R.</tp:taxon-name-part> <tp:taxon-name-part taxon-name-part-type="infraspecific-rank">sect.</tp:taxon-name-part> <tp:taxon-name-part taxon-name-part-type="section" reg="Mimosoideae">Mimosoideae</tp:taxon-name-part></tp:taxon-name> Planch. <italic>p. p.</italic> under <tp:taxon-name><tp:taxon-name-part taxon-name-part-type="genus" reg="Rourea">R.</tp:taxon-name-part> <tp:taxon-name-part taxon-name-part-type="infraspecific-rank">subgen.</tp:taxon-name-part> <tp:taxon-name-part taxon-name-part-type="subgenus" reg="Rourea">R.</tp:taxon-name-part> <tp:taxon-name-part taxon-name-part-type="infraspecific-rank">sect.</tp:taxon-name-part> <tp:taxon-name-part taxon-name-part-type="section" reg="Multifoliolatae">Multifoliolatae</tp:taxon-name-part></tp:taxon-name>, thus drawing attention to possible relationships. Nevertheless, this subject should be addressed by future molecular investigations.</p><fig id="F10" position="float" orientation="portrait"><object-id xmlns:xlink="http://www.w3.org/1999/xlink" content-type="doi" xlink:type="simple">10.3897/phytokeys.169.54297.figure10</object-id><object-id xmlns:xlink="http://www.w3.org/1999/xlink" content-type="arpha" xlink:type="simple">F8BCC83A-A194-5931-A38F-D38D8415C40C</object-id><label>Figure 10.</label><caption><p><italic><tp:taxon-name><tp:taxon-name-part taxon-name-part-type="genus" reg="Rourea">Rourea</tp:taxon-name-part> <tp:taxon-name-part taxon-name-part-type="species" reg="glazioui">glazioui</tp:taxon-name-part></tp:taxon-name></italic>: <bold>A</bold> fruiting branchlet <bold>B</bold> leaf, adaxial surface <bold>C</bold> inflorescence (photo by Thiago Flores) <bold>D</bold> leaf, abaxial surface.</p></caption><graphic xmlns:xlink="http://www.w3.org/1999/xlink" xlink:href="phytokeys-169-137-g010.jpg" position="float" orientation="portrait" xlink:type="simple" id="oo_484427.jpg"><uri content-type="original_file" xlink:type="simple">https://binary.pensoft.net/fig/484427</uri></graphic></fig></tp:treatment-sec><tp:treatment-sec><!--Section generated to contain objects referenced in tp:taxon-treatment.--><fig id="F6" position="float" orientation="portrait"><object-id xmlns:xlink="http://www.w3.org/1999/xlink" content-type="doi" xlink:type="simple">10.3897/phytokeys.169.54297.figure6</object-id><object-id xmlns:xlink="http://www.w3.org/1999/xlink" content-type="arpha" xlink:type="simple">42A081B2-2ADB-565A-B990-3B6FE571C2F8</object-id><label>Figure 6.</label><caption><p>Geographic distribution of <italic><tp:taxon-name><tp:taxon-name-part taxon-name-part-type="genus" reg="Rourea">Rourea</tp:taxon-name-part> <tp:taxon-name-part taxon-name-part-type="species" reg="cnestidifolia">cnestidifolia</tp:taxon-name-part></tp:taxon-name></italic> (circles) and <italic><tp:taxon-name><tp:taxon-name-part taxon-name-part-type="genus" reg="Rourea">R.</tp:taxon-name-part> <tp:taxon-name-part taxon-name-part-type="species" reg="glazioui">glazioui</tp:taxon-name-part></tp:taxon-name></italic> (triangles).</p></caption><graphic xmlns:xlink="http://www.w3.org/1999/xlink" xlink:href="phytokeys-169-137-g006.jpg" position="float" orientation="portrait" xlink:type="simple" id="oo_484423.jpg"><uri content-type="original_file" xlink:type="simple">https://binary.pensoft.net/fig/484423</uri></graphic></fig></tp:treatment-sec><ref-list><ref id="B5"><mixed-citation xmlns:xlink="http://www.w3.org/1999/xlink" xlink:type="simple"><person-group><name name-style="western"><surname>Blume</surname><given-names>CL von</given-names></name></person-group> (<year>1849</year>) Museum botanicum Lugduno-Batavum, sive, Stirpium exoticarum novarum vel minus cognitarum ex vivis aut siccis brevis expositio et descriptio 1. E.J. Brill, Lugduni-Batavorum, 1–396. <ext-link xlink:type="simple" ext-link-type="doi" xlink:href="10.5962/bhl.title.274">https://doi.org/10.5962/bhl.title.274</ext-link></mixed-citation></ref><ref id="B10"><mixed-citation xmlns:xlink="http://www.w3.org/1999/xlink" xlink:type="simple"><person-group><name name-style="western"><surname>Forero</surname><given-names>E</given-names></name></person-group> (<year>1976</year>) <article-title>A revision of the American species of <tp:taxon-name><tp:taxon-name-part taxon-name-part-type="genus">Rourea</tp:taxon-name-part> <tp:taxon-name-part taxon-name-part-type="infraspecific-rank">subgenus</tp:taxon-name-part> <tp:taxon-name-part taxon-name-part-type="subgenus">Rourea</tp:taxon-name-part></tp:taxon-name> (<tp:taxon-name><tp:taxon-name-part taxon-name-part-type="family">Connaraceae</tp:taxon-name-part></tp:taxon-name>).</article-title><source>Memoirs of the New York Botanical Garden</source><volume>26</volume>(<issue>1</issue>): <fpage>1</fpage>–<lpage>119</lpage>.</mixed-citation></ref><ref id="B25"><mixed-citation xmlns:xlink="http://www.w3.org/1999/xlink" xlink:type="simple"><person-group><name name-style="western"><surname>Schellenberg</surname><given-names>G</given-names></name></person-group> (<year>1938</year>) <article-title><tp:taxon-name><tp:taxon-name-part taxon-name-part-type="family">Connaraceae</tp:taxon-name-part></tp:taxon-name>.</article-title> In: <person-group><name name-style="western"><surname>Engler</surname><given-names>A</given-names></name></person-group> (<role>Ed.</role>) <issue-title>Das Pflanzenreich IV (127) (Heft 103).</issue-title><source>W. Engelmann, Leipzig</source>, <fpage>1</fpage>–<lpage>326</lpage>.</mixed-citation></ref><ref id="B28"><mixed-citation xmlns:xlink="http://www.w3.org/1999/xlink" xlink:type="simple"><person-group><name name-style="western"><surname>Turland</surname><given-names>NJ</given-names></name><name name-style="western"><surname>Wiersema</surname><given-names>JH</given-names></name><name name-style="western"><surname>Barrie</surname><given-names>FR</given-names></name><name name-style="western"><surname>Greuter</surname><given-names>W</given-names></name><name name-style="western"><surname>Hawksworth</surname><given-names>DL</given-names></name><name name-style="western"><surname>Herendeen</surname><given-names>PS</given-names></name><name name-style="western"><surname>Knapp</surname><given-names>S</given-names></name><name name-style="western"><surname>Kusber</surname><given-names>W-H</given-names></name><name name-style="western"><surname>Li</surname><given-names>D-Z</given-names></name><name name-style="western"><surname>Marhold</surname><given-names>K</given-names></name><name name-style="western"><surname>May</surname><given-names>TW</given-names></name><name name-style="western"><surname>McNeill</surname><given-names>J</given-names></name><name name-style="western"><surname>Monro</surname><given-names>AM</given-names></name><name name-style="western"><surname>Prado</surname><given-names>J</given-names></name><name name-style="western"><surname>Price</surname><given-names>MJ</given-names></name><name name-style="western"><surname>Smith</surname><given-names>GF</given-names></name></person-group> (<year>2018</year>) International Code of Nomenclature for algae, fungi, and plants (Shenzhen Code) adopted by the Nineteenth International Botanical Congress Shenzhen, China, July 2017. Regnum Vegetabile 159. Koeltz Botanical Books, Glashütten. <ext-link xlink:type="simple" ext-link-type="doi" xlink:href="10.12705/Code.2018">https://doi.org/10.12705/Code.2018</ext-link></mixed-citation></ref></ref-list></tp:taxon-treatment>
