# Supplementary material for: Nomenclatural and taxonomic updates in Rourea subgen. Rourea sect. Multifoliolatae (Connaraceae)
Source: PhytoKeys. 2020 Dec 8;169:137–75. doi: 10.3897/phytokeys.169.54297 (PMC7738471; doi:10.3897/phytokeys.169.54297)
Supplement: XML Treatment for Rourea macrocalyx [file phytokeys.169.54297-treatment10.xml]

<!DOCTYPE tp:taxon-treatment
  PUBLIC "-//TaxonX//DTD Taxonomic Treatment Publishing DTD v0 20100105//EN" "tax-treatment-NSO.dtd">
<tp:taxon-treatment xmlns:tp="http://www.plazi.org/taxpub"><tp:treatment-meta><kwd-group><label>Taxon classification</label><kwd><named-content xmlns:xlink="http://www.w3.org/1999/xlink" content-type="kingdom">Plantae</named-content></kwd><kwd><named-content xmlns:xlink="http://www.w3.org/1999/xlink" content-type="order">Oxalidales</named-content></kwd><kwd><named-content xmlns:xlink="http://www.w3.org/1999/xlink" content-type="family">Connaraceae</named-content></kwd></kwd-group><mixed-citation publication-type="journal"><person-group><name><surname>Toledo</surname><given-names>Cassio A. P.</given-names></name><name><surname>Souza</surname><given-names>Vinicius Castro</given-names></name><name><surname>Lucas</surname><given-names>Eve J.</given-names></name></person-group><article-title>Nomenclatural and taxonomic updates in <tp:taxon-name><tp:taxon-name-part taxon-name-part-type="genus" reg="Rourea">Rourea</tp:taxon-name-part> <tp:taxon-name-part taxon-name-part-type="infraspecific-rank">subgen.</tp:taxon-name-part> <tp:taxon-name-part taxon-name-part-type="subgenus" reg="Rourea">Rourea</tp:taxon-name-part> <tp:taxon-name-part taxon-name-part-type="infraspecific-rank">sect.</tp:taxon-name-part> <tp:taxon-name-part taxon-name-part-type="section" reg="Multifoliolatae">Multifoliolatae</tp:taxon-name-part></tp:taxon-name> (<tp:taxon-name><tp:taxon-name-part taxon-name-part-type="family">Connaraceae</tp:taxon-name-part></tp:taxon-name>)</article-title><source>PhytoKeys</source><day>08</day><month>12</month><year>2020</year><volume>169</volume><fpage>137</fpage><lpage>175</lpage><pub-id pub-id-type="doi">10.3897/phytokeys.169.54297</pub-id></mixed-citation></tp:treatment-meta><tp:nomenclature><tp:taxon-name><object-id xmlns:xlink="http://www.w3.org/1999/xlink" content-type="arpha" xlink:type="simple">6F214D4E-D16A-5A15-A04F-3D18439BB8C3</object-id>
            <tp:taxon-name-part taxon-name-part-type="genus" reg="Rourea">Rourea</tp:taxon-name-part>
            <tp:taxon-name-part taxon-name-part-type="species" reg="macrocalyx">macrocalyx</tp:taxon-name-part>
          </tp:taxon-name><tp:taxon-authority>Carbonó, Forero &amp; Vidal, Revista Brasil. Bot. 7(1): 68. 1984.</tp:taxon-authority><xref ref-type="bibr" rid="B13">Illustration: Forero et al. (1984)</xref></tp:nomenclature><tp:treatment-sec sec-type="material" id="SECID0E1BBI"><title>Type.</title><p><bold>Brazil. Bahia</bold>: Município de Santa Cruz de Cabrália, 2–4 km a W de Sta. Cruz de Cabrália, pela estrada antiga, área de campos e restinga, 21 Oct 1978 (fr.), <italic>S. A. Mori 10938</italic> (<bold><italic>Holotype</italic></bold>: CEPEC barcode CEPEC 15308!; <bold><italic>isotypes</italic></bold>: COL!, K!, NY!, RB!).</p></tp:treatment-sec><tp:treatment-sec sec-type="description" id="SECID0EKCBI"><title>Description.</title><p><bold><italic>Lianas</italic></bold> or scandent shrubs, ca. 3 m tall; branchlets subglabrous or sparsely pubescent, lenticels abundant, inconspicuous. <bold><italic>Leaves</italic></bold> 3–7(–9)-foliolate, congested; petiole 1.1–3 cm long, subglabrous, eglandular; rachis 1.5–3.4 cm long, subglabrous, eglandular; <bold><italic>leaflets</italic></bold> subopposite to alternate, pulvinulus ca. 1 mm long; blade of the basal pair of leaflets 1.1–2.8 × 0.5–1.7 cm, ovate, oblong or elliptic, others 1.6–6(–7.2) × 1.3–2.5(–3.7) cm, elliptic or oblong, rarely ovate, chartaceous, discolorous, glabrous on both surfaces, abaxially brownish or greenish, adaxially dull, base slightly asymmetric or symmetric, cordate, subcordate or rounded, apex rounded, rarely narrowly rounded, margin flat or slightly revolute, glabrous; midvein abaxially prominent, adaxially flat or impressed, secondary veins 6–8 pairs, flat or slightly prominent on both surfaces, tertiary veins abaxially flat, adaxially flat or slightly prominent. <bold><italic>Inflorescences</italic></bold> in axillary cymes or panicles; bracts 1–2 mm long; peduncle 1.3–2.3 cm long, glabrous or subglabrous, eglandular; rachis 2–4 cm long, glabrous or subglabrous, eglandular; lateral branches 2.4–4.9 cm long, glabrous or subglabrous, eglandular. <bold><italic>Flowers</italic></bold> unknown, loosely disposed; buds unknown; pedicel 9–18 mm long, eglandular, 1–2 bracteoles located up to the lower half, deciduous; sepals (persistent on fruits) elliptic, outer surface glabrous or subglabrous, eglandular, inner surface glabrous or subglabrous, margin ciliate, more densely at the apex; petals (<xref ref-type="bibr" rid="B13">Forero et al. 1984</xref>) 6–7 × 2 mm, oblong, glabrous on both surfaces; stamens (<xref ref-type="bibr" rid="B13">Forero et al. 1984</xref>) connate at base by 1.1–1.2 mm, shorter series 3–4.5 mm long, longer series 5–6 mm long, glabrous; ovary (<xref ref-type="bibr" rid="B13">Forero et al. 1984</xref>) 1–1.2 mm long, hirsute, style 2.2–2.5 mm long, sparsely hirsute, stigma bilobate. <bold><italic>Fruits</italic></bold> 1.4–1.5 × 0.5–0.6 cm, brownish, outer surface subglabrous, hirsute at the apex, inner surface glabrous, apex obtuse, style partially persistent, calyx covering two thirds of the fruit; <bold><italic>seeds</italic></bold> ca. 0.9–1.1 × 0.4–0.6 cm, arillode orangish.</p></tp:treatment-sec><tp:treatment-sec sec-type="distribution" id="SECID0ETDBI"><title>Distribution, habitat and phenology.</title><p><italic><tp:taxon-name><tp:taxon-name-part taxon-name-part-type="genus" reg="Rourea">Rourea</tp:taxon-name-part> <tp:taxon-name-part taxon-name-part-type="species" reg="macrocalyx">macrocalyx</tp:taxon-name-part></tp:taxon-name></italic> is only known from southern Bahia, occurring in the coastal zone ranging from the municipality of Porto Seguro to Santa Cruz de Cabrália (Fig. <xref ref-type="fig" rid="F11">11</xref>). This is a lianescent species growing on “Tabuleiro” forests with sandy soils. Specimens have been collected with fruits from October to February.</p><fig id="F11" position="float" orientation="portrait"><object-id xmlns:xlink="http://www.w3.org/1999/xlink" content-type="doi" xlink:type="simple">10.3897/phytokeys.169.54297.figure11</object-id><object-id xmlns:xlink="http://www.w3.org/1999/xlink" content-type="arpha" xlink:type="simple">B1824EE5-B457-5A49-8BD7-453A74E85656</object-id><label>Figure 11.</label><caption><p>Geographic distribution of <italic><tp:taxon-name><tp:taxon-name-part taxon-name-part-type="genus" reg="Rourea">Rourea</tp:taxon-name-part> <tp:taxon-name-part taxon-name-part-type="species" reg="macrocalyx">macrocalyx</tp:taxon-name-part></tp:taxon-name></italic> (circles), <italic><tp:taxon-name><tp:taxon-name-part taxon-name-part-type="genus" reg="Rourea">R.</tp:taxon-name-part> <tp:taxon-name-part taxon-name-part-type="species" reg="prostrata">prostrata</tp:taxon-name-part></tp:taxon-name></italic> (triangles) and <italic><tp:taxon-name><tp:taxon-name-part taxon-name-part-type="genus" reg="Rourea">R.</tp:taxon-name-part> <tp:taxon-name-part taxon-name-part-type="species" reg="tenuis">tenuis</tp:taxon-name-part></tp:taxon-name></italic> (squares).</p></caption><graphic xmlns:xlink="http://www.w3.org/1999/xlink" xlink:href="phytokeys-169-137-g011.jpg" position="float" orientation="portrait" xlink:type="simple" id="oo_484428.jpg"><uri content-type="original_file" xlink:type="simple">https://binary.pensoft.net/fig/484428</uri></graphic></fig></tp:treatment-sec><tp:treatment-sec sec-type="material" id="SECID0EWFBI"><title>Specimens examined.</title><p><bold>Brazil. Bahia</bold>: Porto Seguro, RPPN VERACEL, ramal para Sta. Cruz Cabrália, ca. 10 km do Centro de visitantes, 05 Feb 2000 (fr.), <italic>J. G. Jardim &amp; M. Alves 2686</italic> (NY); Santa Cruz Cabrália, <named-content xmlns:xlink="http://www.w3.org/1999/xlink" content-type="dwc:verbatimCoordinates" xlink:type="simple"><named-content content-type="geo-json" specific-use="{&#34;type&#34;:&#34;Point&#34;,&#34;coordinates&#34;:[-39.026389,-16.313611]}" id="NCID0EDGBI" xlink:type="simple">16°18'49"S, 39°1'35"W</named-content></named-content>, 11 Oct 2010 (fr.), <italic>B. M. da Silva et al. 24</italic> (HUEFS).</p></tp:treatment-sec><tp:treatment-sec sec-type="Recognition and notes" id="SECID0EKGBI"><title>Recognition and notes.</title><p><italic><tp:taxon-name><tp:taxon-name-part taxon-name-part-type="genus" reg="Rourea">Rourea</tp:taxon-name-part> <tp:taxon-name-part taxon-name-part-type="species" reg="macrocalyx">macrocalyx</tp:taxon-name-part></tp:taxon-name></italic> is morphologically recognised by the leaves with 3–7(–9) leaflets, pedicel measuring 9–18 mm long and the strongly accrescent calyx, which covers two thirds of the fruits. It is similar to <italic><tp:taxon-name><tp:taxon-name-part taxon-name-part-type="genus" reg="Rourea">R.</tp:taxon-name-part> <tp:taxon-name-part taxon-name-part-type="species" reg="discolor">discolor</tp:taxon-name-part></tp:taxon-name></italic> due to the glabrous leaflets and length of pedicel, but differs mainly by the number of leaflets (3–9 vs. 9–29).</p></tp:treatment-sec><ref-list><ref id="B13"><mixed-citation xmlns:xlink="http://www.w3.org/1999/xlink" xlink:type="simple"><person-group><name name-style="western"><surname>Forero</surname><given-names>E</given-names></name><name name-style="western"><surname>Carbonó</surname><given-names>E</given-names></name><name name-style="western"><surname>Vidal</surname><given-names>LA</given-names></name></person-group> (<year>1984</year>) <article-title>Nuevas espécies de <tp:taxon-name><tp:taxon-name-part taxon-name-part-type="family">Connaraceae</tp:taxon-name-part></tp:taxon-name> Neotropicales. Revista Brasileira de Botanica.</article-title><source>Brazilian Journal of Botany</source><volume>7</volume>(<issue>1</issue>): <fpage>65</fpage>–<lpage>77</lpage>.</mixed-citation></ref></ref-list></tp:taxon-treatment>
