# Supplementary material for: Nomenclatural and taxonomic updates in Rourea subgen. Rourea sect. Multifoliolatae (Connaraceae)
Source: PhytoKeys. 2020 Dec 8;169:137–75. doi: 10.3897/phytokeys.169.54297 (PMC7738471; doi:10.3897/phytokeys.169.54297)
Supplement: XML Treatment for Rourea martiana [file phytokeys.169.54297-treatment11.xml]

<!DOCTYPE tp:taxon-treatment
  PUBLIC "-//TaxonX//DTD Taxonomic Treatment Publishing DTD v0 20100105//EN" "tax-treatment-NSO.dtd">
<tp:taxon-treatment xmlns:tp="http://www.plazi.org/taxpub"><tp:treatment-meta><kwd-group><label>Taxon classification</label><kwd><named-content xmlns:xlink="http://www.w3.org/1999/xlink" content-type="kingdom">Plantae</named-content></kwd><kwd><named-content xmlns:xlink="http://www.w3.org/1999/xlink" content-type="order">Oxalidales</named-content></kwd><kwd><named-content xmlns:xlink="http://www.w3.org/1999/xlink" content-type="family">Connaraceae</named-content></kwd></kwd-group><mixed-citation publication-type="journal"><person-group><name><surname>Toledo</surname><given-names>Cassio A. P.</given-names></name><name><surname>Souza</surname><given-names>Vinicius Castro</given-names></name><name><surname>Lucas</surname><given-names>Eve J.</given-names></name></person-group><article-title>Nomenclatural and taxonomic updates in <tp:taxon-name><tp:taxon-name-part taxon-name-part-type="genus" reg="Rourea">Rourea</tp:taxon-name-part> <tp:taxon-name-part taxon-name-part-type="infraspecific-rank">subgen.</tp:taxon-name-part> <tp:taxon-name-part taxon-name-part-type="subgenus" reg="Rourea">Rourea</tp:taxon-name-part> <tp:taxon-name-part taxon-name-part-type="infraspecific-rank">sect.</tp:taxon-name-part> <tp:taxon-name-part taxon-name-part-type="section" reg="Multifoliolatae">Multifoliolatae</tp:taxon-name-part></tp:taxon-name> (<tp:taxon-name><tp:taxon-name-part taxon-name-part-type="family">Connaraceae</tp:taxon-name-part></tp:taxon-name>)</article-title><source>PhytoKeys</source><day>08</day><month>12</month><year>2020</year><volume>169</volume><fpage>137</fpage><lpage>175</lpage><pub-id pub-id-type="doi">10.3897/phytokeys.169.54297</pub-id></mixed-citation></tp:treatment-meta><tp:nomenclature><tp:taxon-name><object-id xmlns:xlink="http://www.w3.org/1999/xlink" content-type="arpha" xlink:type="simple">40C67CEB-19E4-5C78-BAC8-03A4FCCE575C</object-id>
            <tp:taxon-name-part taxon-name-part-type="genus" reg="Rourea">Rourea</tp:taxon-name-part>
            <tp:taxon-name-part taxon-name-part-type="species" reg="martiana">martiana</tp:taxon-name-part>
          </tp:taxon-name><tp:taxon-authority>Baker, in Martius, Fl. Bras. 14(2): 178. 1871.</tp:taxon-authority><xref ref-type="fig" rid="F1">Fig. 1B</xref><tp:nomenclature-citation-list><tp:nomenclature-citation><tp:taxon-name>
                <tp:taxon-name-part taxon-name-part-type="genus" reg="Santalodes">Santalodes</tp:taxon-name-part> <tp:taxon-name-part taxon-name-part-type="species" reg="martianum">martianum</tp:taxon-name-part></tp:taxon-name><comment>(Baker) Kuntze, Revis. Gen. Pl. 1: 155. 1891.</comment></tp:nomenclature-citation></tp:nomenclature-citation-list></tp:nomenclature><tp:treatment-sec sec-type="material" id="SECID0E2IBI"><title>Type.</title><p><bold>Brazil. Minas Gerais</bold>: Tabuleiro ad. fl. S. Francisco, prope Salgado, s. d. (fl.), <italic>C. F. P. von Martius 1675</italic> (<bold><italic>Lectotype</italic></bold>: M, first step designated by <xref ref-type="bibr" rid="B25">Schellenberg 1938</xref>; <bold><italic>lectotype</italic></bold>: M barcode M-0243940!, second step designated here; <bold><italic>isolectotype</italic></bold>: M!).</p></tp:treatment-sec><tp:treatment-sec sec-type="description" id="SECID0ESJBI"><title>Description.</title><p><bold><italic>Shrubs</italic></bold> or scandent shrubs, (0.8–)1–3 m tall; branchlets sparsely hirsute to hirsute, lenticels abundant, inconspicuous. <bold><italic>Leaves</italic></bold> 9–13(–15)-foliolate, congested or loosely disposed; petiole 0.8–1.8 cm long, sparsely hirsute, with glandular trichomes; rachis 4–6 cm long, sparsely hirsute, with glandular trichomes; <bold><italic>leaflets</italic></bold> opposite to subopposite, subsessile; blade of the basal pair of leaflets 0.9–1.8 × 0.6–1.2 cm, orbicular, ovate or narrowly elliptic, others 1.2–3(–4) × 0.7–1.6 cm, oblong, narrowly elliptic or narrowly obovate, chartaceous, slightly discolorous, abaxially hirsute or villous, brownish or greenish, adaxially subglabrous, sparsely hirsute or sparsely villous, dull, base slightly asymmetric or symmetric, cordate, subcordate or rounded, apex rounded, rarely obtuse, margin flat, ciliate; midvein abaxially prominent, adaxially flat, secondary veins ca. 6 pairs, abaxially slightly prominent, adaxially flat, tertiary veins slightly prominent on both surfaces. <bold><italic>Inflorescences</italic></bold> in axillary or pseudoterminal cymes; bracts ca. 3 mm long; peduncle 0.9–3.8 cm long, hirsute, with glandular trichomes; rachis 0.5–2.2 cm long, hirsute, with glandular trichomes. <bold><italic>Flowers</italic></bold> congested apically; buds 4 × 2.5–3 mm, elliptic or orbicular; pedicel ca. 2 mm long, with glandular trichomes, 2 bracteoles located up to the lower half, persistent; sepals 5 × 2–2.5 mm, chartaceous, ovate, outer surface hirsute, with glandular trichomes, inner surface glabrous or subglabrous, sparsely sericeous at the apex, margin ciliate, more densely at the apex; petals ca. 7 × 2.5 mm, narrowly obovate, glabrous on both surfaces; stamens connate at base by ca. 1 mm, shorter series ca. 5 mm long, longer series ca. 7 mm long, glabrous; ovary ca. 1 mm long, hirsute, style ca. 2 mm long, hirsute, glabrous only at the apex, stigma peltate, bilobate. <bold><italic>Fruits</italic></bold> 1–1.2 × 0.4–0.5 cm, orangish or reddish, outer surface subglabrous or sparsely villous, more densely at the apex, inner surface glabrous or subglabrous, apex obtuse, style partially persistent, calyx covering one third of the fruit; <bold><italic>seeds</italic></bold> ca. 0.8–0.9 × 0.4–0.5 cm, arillode yellowish.</p></tp:treatment-sec><tp:treatment-sec sec-type="distribution" id="SECID0EPKBI"><title>Distribution, habitat and phenology.</title><p>This species occurs in central and northeast Minas Gerais and southwest Bahia (Fig. <xref ref-type="fig" rid="F8">8</xref>). <italic><tp:taxon-name><tp:taxon-name-part taxon-name-part-type="genus" reg="Rourea">Rourea</tp:taxon-name-part> <tp:taxon-name-part taxon-name-part-type="species" reg="martiana">martiana</tp:taxon-name-part></tp:taxon-name></italic> is a shrub, occasionally with climbing branches and grows in the Cerrado or in transitional areas with Caatinga or Atlantic Forest. Specimens have been collected with flowers in April and August and with fruits in October.</p></tp:treatment-sec><tp:treatment-sec sec-type="material" id="SECID0EELBI"><title>Specimens examined.</title><p><bold>Brazil. Bahia</bold>: Caetité, 5–8 km S, 21 Oct 1995 (fl.), <italic>G. Hatschbach &amp; J. T. Motta 63237</italic> (RB); Riacho de Santana, Estrada para Igaporã, km 89, <named-content xmlns:xlink="http://www.w3.org/1999/xlink" content-type="dwc:verbatimCoordinates" xlink:type="simple"><named-content content-type="geo-json" specific-use="{&#34;type&#34;:&#34;Point&#34;,&#34;coordinates&#34;:[-42.767300,-13.748700]}" id="NCID0ERLBI" xlink:type="simple">13.7487S, 42.7673W</named-content></named-content>, 12 Oct 2007 (fr.), <italic>J. Paula-Souza et al. 9376</italic> (CTES, SI, SPF). <bold>Minas Gerais</bold>: Grão Mogol, Assentamento Americana. 19 Nov 2014 (fr.), <italic>A. B. Giroldo &amp; J. B. Pereira 330</italic> (CEN); Divisópolis, próximo da cidade, s. d. (fl.), <italic>G. M. Magalhães 15790</italic> (BHCB); Januária, Vale do Peruaçu, Carascal, 26 Oct 1997 (fr.), <italic>A. Salino &amp; L. C. N. Neto 3706</italic> (BHCB, MBM, SPF); Comunidade Boa Vista, 02 Nov 2006 (fr.), <italic>A. C. Sevilha 4597</italic> (CEN); Juramento, Plantar <abbrev xmlns:xlink="http://www.w3.org/1999/xlink" xlink:title="Minas Gerais" id="ABBRID0EBMBI" xlink:type="simple">MG</abbrev> 15, Fazenda Tamanduá, 10 Apr 2005 (fl.). <italic>E. Temeirão Neto 4225</italic> (BHCB); <italic>E. Temeirão Neto 4273</italic> (BHCB).</p></tp:treatment-sec><tp:treatment-sec sec-type="Recognition and notes" id="SECID0EJMBI"><title>Recognition and notes.</title><p><italic><tp:taxon-name><tp:taxon-name-part taxon-name-part-type="genus" reg="Rourea">Rourea</tp:taxon-name-part> <tp:taxon-name-part taxon-name-part-type="species" reg="martiana">martiana</tp:taxon-name-part></tp:taxon-name></italic> is recognised by possessing glandular trichomes, a relatively long-peduncle (0.9–3.8 cm) and a short pedicel (ca 2 mm long).</p><p><xref ref-type="bibr" rid="B4">Baker (1871)</xref> described <italic><tp:taxon-name><tp:taxon-name-part taxon-name-part-type="genus" reg="Rourea">Rourea</tp:taxon-name-part> <tp:taxon-name-part taxon-name-part-type="species" reg="martiana">martiana</tp:taxon-name-part></tp:taxon-name></italic> based on the collections of Martius 1675 and Warming 1849, without mentioning the type; the former is only deposited in M, while the latter is deposited in C, GH and K. <xref ref-type="bibr" rid="B25">Schellenberg (1938)</xref> inadvertently indicated the lectotype of <italic><tp:taxon-name><tp:taxon-name-part taxon-name-part-type="genus" reg="Rourea">R.</tp:taxon-name-part> <tp:taxon-name-part taxon-name-part-type="species" reg="martiana">martiana</tp:taxon-name-part></tp:taxon-name></italic> (Martius 1675) and described <italic><tp:taxon-name><tp:taxon-name-part taxon-name-part-type="genus" reg="Rourea">R.</tp:taxon-name-part> <tp:taxon-name-part taxon-name-part-type="species" reg="cnestidifolia">cnestidifolia</tp:taxon-name-part></tp:taxon-name></italic>, citing Warming 1849 as paratype. <xref ref-type="bibr" rid="B10">Forero (1976)</xref> followed Schellenberg’s position, although he called the specimen Martius 1675 holotype of <italic><tp:taxon-name><tp:taxon-name-part taxon-name-part-type="genus" reg="Rourea">R.</tp:taxon-name-part> <tp:taxon-name-part taxon-name-part-type="species" reg="martiana">martiana</tp:taxon-name-part></tp:taxon-name></italic>, and selected Warming 1849 from K as lectotype of <italic><tp:taxon-name><tp:taxon-name-part taxon-name-part-type="genus" reg="Rourea">R.</tp:taxon-name-part> <tp:taxon-name-part taxon-name-part-type="species" reg="cnestidifolia">cnestidifolia</tp:taxon-name-part></tp:taxon-name></italic> after the holotype from B (Sellow s. n.) was considered missing. <xref ref-type="bibr" rid="B4">Baker (1871)</xref> indeed described <italic><tp:taxon-name><tp:taxon-name-part taxon-name-part-type="genus" reg="Rourea">R.</tp:taxon-name-part> <tp:taxon-name-part taxon-name-part-type="species" reg="martiana">martiana</tp:taxon-name-part></tp:taxon-name></italic> based on two specimens that should be treated as different taxa, so <xref ref-type="bibr" rid="B25">Schellenberg (1938)</xref> was right in selecting a type for <italic><tp:taxon-name><tp:taxon-name-part taxon-name-part-type="genus" reg="Rourea">R.</tp:taxon-name-part> <tp:taxon-name-part taxon-name-part-type="species" reg="martiana">martiana</tp:taxon-name-part></tp:taxon-name></italic> and describing <italic><tp:taxon-name><tp:taxon-name-part taxon-name-part-type="genus" reg="Rourea">R.</tp:taxon-name-part> <tp:taxon-name-part taxon-name-part-type="species" reg="cnestidifolia">cnestidifolia</tp:taxon-name-part></tp:taxon-name></italic>. The former differs by the middle and apical leaflets up to 4 cm long with usually rounded apex, while in the latter, leaflets are longer than 4 cm with obtuse, acute or narrowly rounded apex.</p><p>After fixing the application of <italic><tp:taxon-name><tp:taxon-name-part taxon-name-part-type="genus" reg="Rourea">R.</tp:taxon-name-part> <tp:taxon-name-part taxon-name-part-type="species" reg="martiana">martiana</tp:taxon-name-part></tp:taxon-name></italic> to Martius 1675, however, both <xref ref-type="bibr" rid="B25">Schellenberg (1938)</xref> and <xref ref-type="bibr" rid="B10">Forero (1976</xref>, <xref ref-type="bibr" rid="B11">1983</xref>) seem to have confused the identity of the species and grouped specimens morphologically distinct and geographically isolated. The type of <italic><tp:taxon-name><tp:taxon-name-part taxon-name-part-type="genus" reg="Rourea">R.</tp:taxon-name-part> <tp:taxon-name-part taxon-name-part-type="species" reg="martiana">martiana</tp:taxon-name-part></tp:taxon-name></italic> was collected in Minas Gerais and, although without a precise location, this specimen matches those collected in central and northeast of the state and south-western Bahia, which are characterised by leaves 9–15-foliolate and a short pedicel (ca. 2 mm long). The specimens, here treated under a new species (<italic><tp:taxon-name><tp:taxon-name-part taxon-name-part-type="genus" reg="Rourea">R.</tp:taxon-name-part> <tp:taxon-name-part taxon-name-part-type="species" reg="diamantina">diamantina</tp:taxon-name-part></tp:taxon-name></italic>) – but identified as <italic><tp:taxon-name><tp:taxon-name-part taxon-name-part-type="genus" reg="Rourea">R.</tp:taxon-name-part> <tp:taxon-name-part taxon-name-part-type="species" reg="martiana">martiana</tp:taxon-name-part></tp:taxon-name></italic> by <xref ref-type="bibr" rid="B25">Schellenberg (1938)</xref> and <xref ref-type="bibr" rid="B10">Forero (1976</xref>, <xref ref-type="bibr" rid="B11">1983</xref>) – are restricted to central Bahia and characterised by leaves 5–9(–13)-foliolate and a longer pedicel (5–13 mm long). Additionally, leaflets in <italic><tp:taxon-name><tp:taxon-name-part taxon-name-part-type="genus" reg="Rourea">R.</tp:taxon-name-part> <tp:taxon-name-part taxon-name-part-type="species" reg="martiana">martiana</tp:taxon-name-part></tp:taxon-name></italic> become slightly larger towards the apex and are usually oblong or narrowly elliptic with rounded apex (Fig. <xref ref-type="fig" rid="F1">1B</xref>), whereas in <italic><tp:taxon-name><tp:taxon-name-part taxon-name-part-type="genus" reg="Rourea">R.</tp:taxon-name-part> <tp:taxon-name-part taxon-name-part-type="species" reg="diamantina">diamantina</tp:taxon-name-part></tp:taxon-name></italic>, they become significantly larger towards the apex and are usually narrowly ovate with obtuse or narrowly-rounded apex (Fig. <xref ref-type="fig" rid="F7">7B</xref>). Both species are morphologically similar due to the presence of glandular trichomes, leaves and leaflets relatively small and flowers and fruits with similar characteristics. Geographically, these two species are separated by the Chapada Diamantina (Fig. <xref ref-type="fig" rid="F8">8</xref>), a mountain range located in central Bahia approximately 41,700 km<sup>2</sup> long and altitudes up to 2,000 m. They also occur in different environments: <italic><tp:taxon-name><tp:taxon-name-part taxon-name-part-type="genus" reg="Rourea">R.</tp:taxon-name-part> <tp:taxon-name-part taxon-name-part-type="species" reg="martiana">martiana</tp:taxon-name-part></tp:taxon-name></italic> grows in areas of Cerrado <italic>s. s.</italic> (occasionally with rocky soils), while <italic><tp:taxon-name><tp:taxon-name-part taxon-name-part-type="genus" reg="Rourea">R.</tp:taxon-name-part> <tp:taxon-name-part taxon-name-part-type="species" reg="diamantina">diamantina</tp:taxon-name-part></tp:taxon-name></italic> grows in seasonal forests on Inselbergs.</p><p>The position taken by <xref ref-type="bibr" rid="B25">Schellenberg (1938)</xref> and <xref ref-type="bibr" rid="B10">Forero (1976</xref>, <xref ref-type="bibr" rid="B11">1983</xref>) may be explained because the specimens from Minas Gerais were not available at the time. Nevertheless, the disjunct distribution and the morphological differences are consistent enough to recognise <italic><tp:taxon-name><tp:taxon-name-part taxon-name-part-type="genus" reg="Rourea">R.</tp:taxon-name-part> <tp:taxon-name-part taxon-name-part-type="species" reg="martiana">martiana</tp:taxon-name-part></tp:taxon-name></italic> and <italic><tp:taxon-name><tp:taxon-name-part taxon-name-part-type="genus" reg="Rourea">R.</tp:taxon-name-part> <tp:taxon-name-part taxon-name-part-type="species" reg="diamantina">diamantina</tp:taxon-name-part></tp:taxon-name></italic> as distinct species.</p><p>The type collection from M is composed of two herbarium sheets mounted separately, but one of them (barcode M-0243940) has an original blue label of Martius, whereas the other (barcode M-0243941) has a different label. According to the <italic>Code</italic> (<xref ref-type="bibr" rid="B28">Turland et al. 2018</xref>, Art. 8.3, Ex. 10), these should be regarded as duplicates, so a second step lectotypification is here proposed.</p></tp:treatment-sec><tp:treatment-sec><!--Section generated to contain objects referenced in tp:taxon-treatment.--><fig id="F1" position="float" orientation="portrait"><object-id xmlns:xlink="http://www.w3.org/1999/xlink" content-type="doi" xlink:type="simple">10.3897/phytokeys.169.54297.figure1</object-id><object-id xmlns:xlink="http://www.w3.org/1999/xlink" content-type="arpha" xlink:type="simple">4457EF9D-8EA4-510B-9602-106D7EC2D91A</object-id><label>Figure 1.</label><caption><p>Leaves in <tp:taxon-name><tp:taxon-name-part taxon-name-part-type="genus" reg="Rourea">Rourea</tp:taxon-name-part> <tp:taxon-name-part taxon-name-part-type="infraspecific-rank">subgen.</tp:taxon-name-part> <tp:taxon-name-part taxon-name-part-type="subgenus" reg="Rourea">R.</tp:taxon-name-part> <tp:taxon-name-part taxon-name-part-type="infraspecific-rank">sect.</tp:taxon-name-part> <tp:taxon-name-part taxon-name-part-type="section" reg="Multifoliolatae">Multifoliolatae</tp:taxon-name-part></tp:taxon-name>: <bold>A</bold><italic><tp:taxon-name><tp:taxon-name-part taxon-name-part-type="genus" reg="Rourea">R.</tp:taxon-name-part> <tp:taxon-name-part taxon-name-part-type="species" reg="discolor">discolor</tp:taxon-name-part></tp:taxon-name></italic><bold>B</bold><italic><tp:taxon-name><tp:taxon-name-part taxon-name-part-type="genus" reg="Rourea">R.</tp:taxon-name-part> <tp:taxon-name-part taxon-name-part-type="species" reg="martiana">martiana</tp:taxon-name-part></tp:taxon-name></italic><bold>C</bold><italic><tp:taxon-name><tp:taxon-name-part taxon-name-part-type="genus" reg="Rourea">R.</tp:taxon-name-part> <tp:taxon-name-part taxon-name-part-type="species" reg="tenuis">tenuis</tp:taxon-name-part></tp:taxon-name></italic><bold>D</bold><italic><tp:taxon-name><tp:taxon-name-part taxon-name-part-type="genus" reg="Rourea">R.</tp:taxon-name-part> <tp:taxon-name-part taxon-name-part-type="species" reg="cnestidifolia">cnestidifolia</tp:taxon-name-part></tp:taxon-name></italic>.</p></caption><graphic xmlns:xlink="http://www.w3.org/1999/xlink" xlink:href="phytokeys-169-137-g001.jpg" position="float" orientation="portrait" xlink:type="simple" id="oo_484418.jpg"><uri content-type="original_file" xlink:type="simple">https://binary.pensoft.net/fig/484418</uri></graphic></fig><fig id="F8" position="float" orientation="portrait"><object-id xmlns:xlink="http://www.w3.org/1999/xlink" content-type="doi" xlink:type="simple">10.3897/phytokeys.169.54297.figure8</object-id><object-id xmlns:xlink="http://www.w3.org/1999/xlink" content-type="arpha" xlink:type="simple">01EB3964-B2DE-5A93-B8C5-20CC14E455A3</object-id><label>Figure 8.</label><caption><p>Geographic distribution of <italic><tp:taxon-name><tp:taxon-name-part taxon-name-part-type="genus" reg="Rourea">Rourea</tp:taxon-name-part> <tp:taxon-name-part taxon-name-part-type="species" reg="diamantina">diamantina</tp:taxon-name-part></tp:taxon-name></italic> (circles) and <italic><tp:taxon-name><tp:taxon-name-part taxon-name-part-type="genus" reg="Rourea">R.</tp:taxon-name-part> <tp:taxon-name-part taxon-name-part-type="species" reg="martiana">martiana</tp:taxon-name-part></tp:taxon-name></italic> (triangles).</p></caption><graphic xmlns:xlink="http://www.w3.org/1999/xlink" xlink:href="phytokeys-169-137-g008.jpg" position="float" orientation="portrait" xlink:type="simple" id="oo_484425.jpg"><uri content-type="original_file" xlink:type="simple">https://binary.pensoft.net/fig/484425</uri></graphic></fig><fig id="F7" position="float" orientation="portrait"><object-id xmlns:xlink="http://www.w3.org/1999/xlink" content-type="doi" xlink:type="simple">10.3897/phytokeys.169.54297.figure7</object-id><object-id xmlns:xlink="http://www.w3.org/1999/xlink" content-type="arpha" xlink:type="simple">07C669C2-650F-5B8F-8C96-1545B7AA1015</object-id><label>Figure 7.</label><caption><p><italic><tp:taxon-name><tp:taxon-name-part taxon-name-part-type="genus" reg="Rourea">Rourea</tp:taxon-name-part> <tp:taxon-name-part taxon-name-part-type="species" reg="diamantina">diamantina</tp:taxon-name-part></tp:taxon-name></italic>: <bold>A</bold> flowering branchlet <bold>B</bold> leaf, abaxial surface <bold>C</bold> indumentum, leaflet abaxial surface <bold>D</bold> flower, external view <bold>E</bold> flower, internal view <bold>F</bold> stamens <bold>G</bold> ovary, external view <bold>H</bold> ovary, internal view and ovules <bold>I</bold> fruit and seed, external view <bold>J</bold> seed, external view <bold>K</bold> sepal indumentum, external view.</p></caption><graphic xmlns:xlink="http://www.w3.org/1999/xlink" xlink:href="phytokeys-169-137-g007.jpg" position="float" orientation="portrait" xlink:type="simple" id="oo_484424.jpg"><uri content-type="original_file" xlink:type="simple">https://binary.pensoft.net/fig/484424</uri></graphic></fig></tp:treatment-sec><ref-list><ref id="B25"><mixed-citation xmlns:xlink="http://www.w3.org/1999/xlink" xlink:type="simple"><person-group><name name-style="western"><surname>Schellenberg</surname><given-names>G</given-names></name></person-group> (<year>1938</year>) <article-title><tp:taxon-name><tp:taxon-name-part taxon-name-part-type="family">Connaraceae</tp:taxon-name-part></tp:taxon-name>.</article-title> In: <person-group><name name-style="western"><surname>Engler</surname><given-names>A</given-names></name></person-group> (<role>Ed.</role>) <issue-title>Das Pflanzenreich IV (127) (Heft 103).</issue-title><source>W. Engelmann, Leipzig</source>, <fpage>1</fpage>–<lpage>326</lpage>.</mixed-citation></ref><ref id="B4"><mixed-citation xmlns:xlink="http://www.w3.org/1999/xlink" xlink:type="simple"><person-group><name name-style="western"><surname>Baker</surname><given-names>JG</given-names></name></person-group> (<year>1871</year>) <article-title><tp:taxon-name><tp:taxon-name-part taxon-name-part-type="family">Connaraceae</tp:taxon-name-part></tp:taxon-name>.</article-title> In: <person-group><name name-style="western"><surname>Martius</surname><given-names>CFP von</given-names></name></person-group> (<role>Ed.</role>) <issue-title>Flora Brasiliensis 14, pt.</issue-title><source>2. R. Oldenbourg, Munich &amp; Leipzig</source>, <fpage>172</fpage>–<lpage>196</lpage>.</mixed-citation></ref><ref id="B10"><mixed-citation xmlns:xlink="http://www.w3.org/1999/xlink" xlink:type="simple"><person-group><name name-style="western"><surname>Forero</surname><given-names>E</given-names></name></person-group> (<year>1976</year>) <article-title>A revision of the American species of <tp:taxon-name><tp:taxon-name-part taxon-name-part-type="genus">Rourea</tp:taxon-name-part> <tp:taxon-name-part taxon-name-part-type="infraspecific-rank">subgenus</tp:taxon-name-part> <tp:taxon-name-part taxon-name-part-type="subgenus">Rourea</tp:taxon-name-part></tp:taxon-name> (<tp:taxon-name><tp:taxon-name-part taxon-name-part-type="family">Connaraceae</tp:taxon-name-part></tp:taxon-name>).</article-title><source>Memoirs of the New York Botanical Garden</source><volume>26</volume>(<issue>1</issue>): <fpage>1</fpage>–<lpage>119</lpage>.</mixed-citation></ref><ref id="B11"><mixed-citation xmlns:xlink="http://www.w3.org/1999/xlink" xlink:type="simple"><person-group><name name-style="western"><surname>Forero</surname><given-names>E</given-names></name></person-group> (<year>1983</year>) <tp:taxon-name><tp:taxon-name-part taxon-name-part-type="family">Connaraceae</tp:taxon-name-part></tp:taxon-name>. Flora Neotropica Monograph 36. New York Botanical Garden Press, New York, 1–208.</mixed-citation></ref><ref id="B28"><mixed-citation xmlns:xlink="http://www.w3.org/1999/xlink" xlink:type="simple"><person-group><name name-style="western"><surname>Turland</surname><given-names>NJ</given-names></name><name name-style="western"><surname>Wiersema</surname><given-names>JH</given-names></name><name name-style="western"><surname>Barrie</surname><given-names>FR</given-names></name><name name-style="western"><surname>Greuter</surname><given-names>W</given-names></name><name name-style="western"><surname>Hawksworth</surname><given-names>DL</given-names></name><name name-style="western"><surname>Herendeen</surname><given-names>PS</given-names></name><name name-style="western"><surname>Knapp</surname><given-names>S</given-names></name><name name-style="western"><surname>Kusber</surname><given-names>W-H</given-names></name><name name-style="western"><surname>Li</surname><given-names>D-Z</given-names></name><name name-style="western"><surname>Marhold</surname><given-names>K</given-names></name><name name-style="western"><surname>May</surname><given-names>TW</given-names></name><name name-style="western"><surname>McNeill</surname><given-names>J</given-names></name><name name-style="western"><surname>Monro</surname><given-names>AM</given-names></name><name name-style="western"><surname>Prado</surname><given-names>J</given-names></name><name name-style="western"><surname>Price</surname><given-names>MJ</given-names></name><name name-style="western"><surname>Smith</surname><given-names>GF</given-names></name></person-group> (<year>2018</year>) International Code of Nomenclature for algae, fungi, and plants (Shenzhen Code) adopted by the Nineteenth International Botanical Congress Shenzhen, China, July 2017. Regnum Vegetabile 159. Koeltz Botanical Books, Glashütten. <ext-link xlink:type="simple" ext-link-type="doi" xlink:href="10.12705/Code.2018">https://doi.org/10.12705/Code.2018</ext-link></mixed-citation></ref></ref-list></tp:taxon-treatment>
