# Supplementary material for: Nomenclatural and taxonomic updates in Rourea subgen. Rourea sect. Multifoliolatae (Connaraceae)
Source: PhytoKeys. 2020 Dec 8;169:137–75. doi: 10.3897/phytokeys.169.54297 (PMC7738471; doi:10.3897/phytokeys.169.54297)
Supplement: XML Treatment for Rourea prostrata [file phytokeys.169.54297-treatment12.xml]

<!DOCTYPE tp:taxon-treatment
  PUBLIC "-//TaxonX//DTD Taxonomic Treatment Publishing DTD v0 20100105//EN" "tax-treatment-NSO.dtd">
<tp:taxon-treatment xmlns:tp="http://www.plazi.org/taxpub"><tp:treatment-meta><kwd-group><label>Taxon classification</label><kwd><named-content xmlns:xlink="http://www.w3.org/1999/xlink" content-type="kingdom">Plantae</named-content></kwd><kwd><named-content xmlns:xlink="http://www.w3.org/1999/xlink" content-type="order">Oxalidales</named-content></kwd><kwd><named-content xmlns:xlink="http://www.w3.org/1999/xlink" content-type="family">Connaraceae</named-content></kwd></kwd-group><mixed-citation publication-type="journal"><person-group><name><surname>Toledo</surname><given-names>Cassio A. P.</given-names></name><name><surname>Souza</surname><given-names>Vinicius Castro</given-names></name><name><surname>Lucas</surname><given-names>Eve J.</given-names></name></person-group><article-title>Nomenclatural and taxonomic updates in <tp:taxon-name><tp:taxon-name-part taxon-name-part-type="genus" reg="Rourea">Rourea</tp:taxon-name-part> <tp:taxon-name-part taxon-name-part-type="infraspecific-rank">subgen.</tp:taxon-name-part> <tp:taxon-name-part taxon-name-part-type="subgenus" reg="Rourea">Rourea</tp:taxon-name-part> <tp:taxon-name-part taxon-name-part-type="infraspecific-rank">sect.</tp:taxon-name-part> <tp:taxon-name-part taxon-name-part-type="section" reg="Multifoliolatae">Multifoliolatae</tp:taxon-name-part></tp:taxon-name> (<tp:taxon-name><tp:taxon-name-part taxon-name-part-type="family">Connaraceae</tp:taxon-name-part></tp:taxon-name>)</article-title><source>PhytoKeys</source><day>08</day><month>12</month><year>2020</year><volume>169</volume><fpage>137</fpage><lpage>175</lpage><pub-id pub-id-type="doi">10.3897/phytokeys.169.54297</pub-id></mixed-citation></tp:treatment-meta><tp:nomenclature><tp:taxon-name><object-id xmlns:xlink="http://www.w3.org/1999/xlink" content-type="arpha" xlink:type="simple">26753FCD-272F-596B-9CBA-1D001A8EF677</object-id>
            <tp:taxon-name-part taxon-name-part-type="genus" reg="Rourea">Rourea</tp:taxon-name-part>
            <tp:taxon-name-part taxon-name-part-type="species" reg="prostrata">prostrata</tp:taxon-name-part>
          </tp:taxon-name><tp:taxon-authority>C. Toledo, Phytotaxa 408(2): 120. 2019.</tp:taxon-authority><xref ref-type="bibr" rid="B27">Illustration: Toledo and Souza (2019)</xref></tp:nomenclature><tp:treatment-sec sec-type="material" id="SECID0E5WBI"><title>Type.</title><p><bold>Brazil. Minas Gerais</bold>: Rio Pardo de Minas, Vereda Funda, parcela 4, <named-content xmlns:xlink="http://www.w3.org/1999/xlink" content-type="dwc:verbatimCoordinates" xlink:type="simple"><named-content content-type="geo-json" specific-use="{&#34;type&#34;:&#34;Point&#34;,&#34;coordinates&#34;:[-42.456389,-15.955556]}" id="NCID0EJXBI" xlink:type="simple">15°57'20"S, 42°27'23"W</named-content></named-content>, 981 m alt., 11 Dec 2008 (fr.), <italic>A. C. Sevilha et al. 5011</italic> (<bold><italic>Holotype</italic></bold>: CEN barcode CEN 00097193!; <bold><italic>isotype</italic></bold>: ESA!).</p></tp:treatment-sec><tp:treatment-sec sec-type="description" id="SECID0EWXBI"><title>Description.</title><p><bold><italic>Subshrubs</italic></bold> prostrate; branchlets tomentose, lenticels sparse, inconspicuous. <bold><italic>Leaves</italic></bold> 13–17(–21)-foliolate, loosely disposed; petiole 0.2–1 cm long, villous, with glandular trichomes; rachis 3–5.5 cm long, villous, with glandular trichomes; <bold><italic>leaflets</italic></bold> subopposite, subsessile; blade of the basal pair of leaflets 0.5–1 × 0.3–0.7 cm, orbicular, others 0.9–1.7 × 0.5–1 cm, oblong, rarely elliptic or narrowly obovate, chartaceous, discolorous, abaxially villous, greenish, adaxially sparsely villous, dull, base slightly asymmetric, rounded or subcordate, apex rounded, margin flat, ciliate; midvein abaxially prominent, adaxially flat, secondary veins 5–6 pairs, abaxially slightly prominent, adaxially flat or slightly prominent, tertiary veins flat on both surfaces. <bold><italic>Inflorescences</italic></bold> in axillary cymes; bracts ca. 2 mm long; peduncle 0.7–1.8 cm long, hirsute, with glandular trichomes; rachis 1.3–2.2 cm long, hirsute, with glandular trichomes. <bold><italic>Flowers</italic></bold> unknown, loosely disposed; pedicel 3–8 mm long, with glandular trichomes, 1–2 bracteoles located up the lower half; sepals (persistent on fruits) with outer surface sparsely hirsute, with glandular trichomes, inner surface subglabrous, margin ciliate; petals (persistent on fruits) glabrous; stamens (persistent on fruits) with sparse glandular trichomes; ovary (persistent on fruits) densely hirsute, style subglabrous, stigma not seen. <bold><italic>Fruits</italic></bold> 0.8–1×0.3–0.4 cm, colour not seen, outer surface sparsely hirsute, more densely at the apex, inner surface glabrous, apex acuminate, style partially persistent, calyx covering one third of the fruit; <bold><italic>seeds</italic></bold> 0.7–0.8×0.4 cm, arillode colour not seen.</p></tp:treatment-sec><tp:treatment-sec sec-type="distribution" id="SECID0ETYBI"><title>Distribution, habitat and phenology.</title><p><italic><tp:taxon-name><tp:taxon-name-part taxon-name-part-type="genus" reg="Rourea">Rourea</tp:taxon-name-part> <tp:taxon-name-part taxon-name-part-type="species" reg="prostrata">prostrata</tp:taxon-name-part></tp:taxon-name></italic> in only known from the type location (<named-content xmlns:xlink="http://www.w3.org/1999/xlink" content-type="dwc:verbatimCoordinates" xlink:type="simple"><named-content content-type="geo-json" specific-use="{&#34;type&#34;:&#34;Point&#34;,&#34;coordinates&#34;:[-42.456389,-15.955556]}" id="NCID0EHZBI" xlink:type="simple">15°57'20"S, 42°27'23"W</named-content></named-content>), which is near the municipality of Rio Pardo de Minas, <abbrev xmlns:xlink="http://www.w3.org/1999/xlink" xlink:title="Minas Gerais" id="ABBRID0EMZBI" xlink:type="simple">MG</abbrev> (Fig. <xref ref-type="fig" rid="F11">11</xref>). It is the only known species of <tp:taxon-name><tp:taxon-name-part taxon-name-part-type="family">Connaraceae</tp:taxon-name-part></tp:taxon-name> reported as a prostrate plant. The type was collected with fruits in December.</p></tp:treatment-sec><tp:treatment-sec sec-type="Recognition and notes" id="SECID0EZZBI"><title>Recognition and notes.</title><p><italic><tp:taxon-name><tp:taxon-name-part taxon-name-part-type="genus" reg="Rourea">Rourea</tp:taxon-name-part> <tp:taxon-name-part taxon-name-part-type="species" reg="prostrata">prostrata</tp:taxon-name-part></tp:taxon-name></italic> is morphologically similar to <italic><tp:taxon-name><tp:taxon-name-part taxon-name-part-type="genus" reg="Rourea">R.</tp:taxon-name-part> <tp:taxon-name-part taxon-name-part-type="species" reg="bahiensis">bahiensis</tp:taxon-name-part></tp:taxon-name></italic> due to the number and size of leaflets. However, <italic><tp:taxon-name><tp:taxon-name-part taxon-name-part-type="genus" reg="Rourea">R.</tp:taxon-name-part> <tp:taxon-name-part taxon-name-part-type="species" reg="prostrata">prostrata</tp:taxon-name-part></tp:taxon-name></italic> is a prostrate subshrub with glandular trichomes, while <italic><tp:taxon-name><tp:taxon-name-part taxon-name-part-type="genus" reg="Rourea">R.</tp:taxon-name-part> <tp:taxon-name-part taxon-name-part-type="species" reg="bahiensis">bahiensis</tp:taxon-name-part></tp:taxon-name></italic> is a liana or scandent shrub eglandular. <italic><tp:taxon-name><tp:taxon-name-part taxon-name-part-type="genus" reg="Rourea">Rourea</tp:taxon-name-part> <tp:taxon-name-part taxon-name-part-type="species" reg="prostrata">prostrata</tp:taxon-name-part></tp:taxon-name></italic> can also be mistaken for <italic><tp:taxon-name><tp:taxon-name-part taxon-name-part-type="genus" reg="Rourea">R.</tp:taxon-name-part> <tp:taxon-name-part taxon-name-part-type="species" reg="chrysomalla">chrysomalla</tp:taxon-name-part></tp:taxon-name></italic>, although it mainly differs by its prostrate habit, chartaceous leaflets and sparsely hirsute fruits measuring 0.8–1 × 0.3–0.4 cm vs. erect habit, coriaceous leaflets and completely velutinous fruits measuring 1–1.4 × 0.4–0.6 cm.</p></tp:treatment-sec><tp:treatment-sec><!--Section generated to contain objects referenced in tp:taxon-treatment.--><fig id="F11" position="float" orientation="portrait"><object-id xmlns:xlink="http://www.w3.org/1999/xlink" content-type="doi" xlink:type="simple">10.3897/phytokeys.169.54297.figure11</object-id><object-id xmlns:xlink="http://www.w3.org/1999/xlink" content-type="arpha" xlink:type="simple">B1824EE5-B457-5A49-8BD7-453A74E85656</object-id><label>Figure 11.</label><caption><p>Geographic distribution of <italic><tp:taxon-name><tp:taxon-name-part taxon-name-part-type="genus" reg="Rourea">Rourea</tp:taxon-name-part> <tp:taxon-name-part taxon-name-part-type="species" reg="macrocalyx">macrocalyx</tp:taxon-name-part></tp:taxon-name></italic> (circles), <italic><tp:taxon-name><tp:taxon-name-part taxon-name-part-type="genus" reg="Rourea">R.</tp:taxon-name-part> <tp:taxon-name-part taxon-name-part-type="species" reg="prostrata">prostrata</tp:taxon-name-part></tp:taxon-name></italic> (triangles) and <italic><tp:taxon-name><tp:taxon-name-part taxon-name-part-type="genus" reg="Rourea">R.</tp:taxon-name-part> <tp:taxon-name-part taxon-name-part-type="species" reg="tenuis">tenuis</tp:taxon-name-part></tp:taxon-name></italic> (squares).</p></caption><graphic xmlns:xlink="http://www.w3.org/1999/xlink" xlink:href="phytokeys-169-137-g011.jpg" position="float" orientation="portrait" xlink:type="simple" id="oo_484428.jpg"><uri content-type="original_file" xlink:type="simple">https://binary.pensoft.net/fig/484428</uri></graphic></fig></tp:treatment-sec><ref-list><ref id="B27"><mixed-citation xmlns:xlink="http://www.w3.org/1999/xlink" xlink:type="simple"><person-group><name name-style="western"><surname>Toledo</surname><given-names>CAP</given-names></name><name name-style="western"><surname>Souza</surname><given-names>VC</given-names></name></person-group> (<year>2019</year>) <article-title>Two new species of <italic><tp:taxon-name><tp:taxon-name-part taxon-name-part-type="genus">Rourea</tp:taxon-name-part></tp:taxon-name></italic> (<tp:taxon-name><tp:taxon-name-part taxon-name-part-type="family">Connaraceae</tp:taxon-name-part></tp:taxon-name>) from Minas Gerais, Brazil.</article-title><source>Phytotaxa</source><volume>408</volume>(<issue>2</issue>): <fpage>117</fpage>–<lpage>122</lpage>. <ext-link xlink:type="simple" ext-link-type="doi" xlink:href="10.11646/phytotaxa.408.2.4">https://doi.org/10.11646/phytotaxa.408.2.4</ext-link></mixed-citation></ref></ref-list></tp:taxon-treatment>
