# Supplementary material for: Nomenclatural and taxonomic updates in Rourea subgen. Rourea sect. Multifoliolatae (Connaraceae)
Source: PhytoKeys. 2020 Dec 8;169:137–75. doi: 10.3897/phytokeys.169.54297 (PMC7738471; doi:10.3897/phytokeys.169.54297)
Supplement: XML Treatment for Rourea tenuis [file phytokeys.169.54297-treatment13.xml]

<!DOCTYPE tp:taxon-treatment
  PUBLIC "-//TaxonX//DTD Taxonomic Treatment Publishing DTD v0 20100105//EN" "tax-treatment-NSO.dtd">
<tp:taxon-treatment xmlns:tp="http://www.plazi.org/taxpub"><tp:treatment-meta><kwd-group><label>Taxon classification</label><kwd><named-content xmlns:xlink="http://www.w3.org/1999/xlink" content-type="kingdom">Plantae</named-content></kwd><kwd><named-content xmlns:xlink="http://www.w3.org/1999/xlink" content-type="order">Oxalidales</named-content></kwd><kwd><named-content xmlns:xlink="http://www.w3.org/1999/xlink" content-type="family">Connaraceae</named-content></kwd></kwd-group><mixed-citation publication-type="journal"><person-group><name><surname>Toledo</surname><given-names>Cassio A. P.</given-names></name><name><surname>Souza</surname><given-names>Vinicius Castro</given-names></name><name><surname>Lucas</surname><given-names>Eve J.</given-names></name></person-group><article-title>Nomenclatural and taxonomic updates in <tp:taxon-name><tp:taxon-name-part taxon-name-part-type="genus" reg="Rourea">Rourea</tp:taxon-name-part> <tp:taxon-name-part taxon-name-part-type="infraspecific-rank">subgen.</tp:taxon-name-part> <tp:taxon-name-part taxon-name-part-type="subgenus" reg="Rourea">Rourea</tp:taxon-name-part> <tp:taxon-name-part taxon-name-part-type="infraspecific-rank">sect.</tp:taxon-name-part> <tp:taxon-name-part taxon-name-part-type="section" reg="Multifoliolatae">Multifoliolatae</tp:taxon-name-part></tp:taxon-name> (<tp:taxon-name><tp:taxon-name-part taxon-name-part-type="family">Connaraceae</tp:taxon-name-part></tp:taxon-name>)</article-title><source>PhytoKeys</source><day>08</day><month>12</month><year>2020</year><volume>169</volume><fpage>137</fpage><lpage>175</lpage><pub-id pub-id-type="doi">10.3897/phytokeys.169.54297</pub-id></mixed-citation></tp:treatment-meta><tp:nomenclature><tp:taxon-name><object-id xmlns:xlink="http://www.w3.org/1999/xlink" content-type="arpha" xlink:type="simple">6CC39B82-37FA-548B-9E75-381435B87DA3</object-id>
            <tp:taxon-name-part taxon-name-part-type="genus" reg="Rourea">Rourea</tp:taxon-name-part>
            <tp:taxon-name-part taxon-name-part-type="species" reg="tenuis">tenuis</tp:taxon-name-part>
          </tp:taxon-name><tp:taxon-authority>G. Schellenb., in Engler, Pflanzenreich IV. 127(Heft 103): 199. 1938.</tp:taxon-authority><xref ref-type="fig" rid="F1">Figs 1C</xref><xref ref-type="fig" rid="F12">, 12</xref><xref ref-type="bibr" rid="B13">; illustration: Forero et al. (1984</xref><tp:nomenclature-citation-list><tp:nomenclature-citation><tp:taxon-name>
                <tp:taxon-name-part taxon-name-part-type="genus" reg="Rourea">Rourea</tp:taxon-name-part> <tp:taxon-name-part taxon-name-part-type="species" reg="carvalhoi">carvalhoi</tp:taxon-name-part></tp:taxon-name><comment>Forero, Carbonó &amp; L. A. Vidal, Revista Brasil. Bot. 7(1): 72. 1984. Type. Brazil. Bahia: Km. 6 da rod. Teixeira de Freitas a Alcobaça, 9 Oct 1971 (fr.), <italic>T. S. Santos 2094</italic> (<italic>Holotype</italic>: CEPEC 7633!; <italic>isotypes</italic>: COL!, NY!).</comment></tp:nomenclature-citation></tp:nomenclature-citation-list></tp:nomenclature><tp:treatment-sec sec-type="material" id="SECID0EQ5BI"><title>Type.</title><p><bold>Brazil.</bold> Vittoria, s. d. (fr.), <italic>F. Sellow s. n.</italic> (<bold><italic>Holotype</italic></bold>: B†). <bold>Brazil.</bold> S. d. (fl.), <italic>J. Pohl s. n.</italic> (<bold><italic>Neotype</italic></bold>: BR barcode BR 000000697468!, selected by <xref ref-type="bibr" rid="B10">Forero 1976</xref>).</p></tp:treatment-sec><tp:treatment-sec sec-type="description" id="SECID0EI6BI"><title>Description.</title><p><bold><italic>Lianas</italic></bold> or scandent shrubs, (0.5–)1–3 m tall; branchlets sparsely hirsute to glabrescent, lenticels absent or sparse, inconspicuous. <bold><italic>Leaves</italic></bold> 5–7-foliolate, loosely disposed or congested; petiole 2.7–7 cm long, sparsely hirsute, with glandular trichomes; rachis 2.6–6.5 cm long, sparsely hirsute, with glandular trichomes; <bold><italic>leaflets</italic></bold> opposite to subopposite, pulvinulus 1–2 mm long; blade of the basal pair of leaflets 2.3–5.7(–7.7) × 1.4–2.5(–4) cm, elliptic or ovate, others 3.5–8.4(–13) × 2.1–3(–6.7) cm, elliptic or ovate, rarely oblong, chartaceous, slightly discolorous, abaxially sparsely hirsute, more densely on the veins, brownish or greenish, adaxially sparsely hirsute on the veins, dull, base slightly asymmetric, symmetric in the apical leaflet, rounded, obtuse or subcordate, occasionally acute in the apical leaflet, apex obtuse or narrowly rounded, occasionally short-acuminate, margin flat to revolute, ciliate; midvein abaxially prominent, adaxially flat or slightly impressed, secondary veins 5–7 pairs, abaxially slightly prominent, adaxially flat, tertiary veins flat on both surfaces. <bold><italic>Inflorescences</italic></bold> in axillary or pseudoterminal determinate thyrses, rarely panicles; bracts ca. 2 mm long; peduncle 1.9–6.4 cm long, hirsute, with glandular trichomes; rachis (0.7–)2–5.8(–7.7) cm long, hirsute, with glandular trichomes; lateral branches 0.5–3 cm long, hirsute, with glandular trichomes. <bold><italic>Flowers</italic></bold> loosely disposed or congested apically; buds 2.5–4 × 1.5–2 mm, orbicular or elliptic; pedicel 5–10 mm long, with glandular trichomes, 2 bracteoles located up the lower third, persistent or deciduous; sepals 4–5 × 1–2 mm, chartaceous, ovate, outer surface sparsely hirsute, with glandular trichomes, inner surface glabrous, margin ciliate, more densely at the apex; petals 5–7 × 1.5–2 mm, oblong or narrowly oblong, glabrous or subglabrous on both surfaces; stamens connate at base by ca. 0.8 mm, shorter series 3–3.5 mm long, longer series ca. 5 mm long, glabrous; ovary ca. 1 mm long, densely hirsute, style ca. 1.5 mm long, sparsely villous, subglabrous at the apex, stigma peltate, trilobate to pentalobate. <bold><italic>Fruits</italic></bold> 1.3–1.5 × 0.6–0.8 cm, reddish or orangish, outer surface sparsely hirsute, more densely at the apex, inner surface glabrous, apex acuminate, style partially persistent, calyx covering one third of the fruit; <bold><italic>seeds</italic></bold> 1.2–1.3 × 0.5–0.7 cm, arillode colour not seen.</p></tp:treatment-sec><tp:treatment-sec sec-type="distribution" id="SECID0EFACI"><title>Distribution, habitat and phenology.</title><p><italic><tp:taxon-name><tp:taxon-name-part taxon-name-part-type="genus" reg="Rourea">Rourea</tp:taxon-name-part> <tp:taxon-name-part taxon-name-part-type="species" reg="tenuis">tenuis</tp:taxon-name-part></tp:taxon-name></italic> occurs in Bahia and Espírito Santo, with limits ranging from the municipalities of Itanhém (North) to Linhares (South) (Fig. <xref ref-type="fig" rid="F11">11</xref>). This species is lianescent and grows in ombrophilous or “Tabuleiro” forests. Specimens have been collected with flowers from April to June and from October to November and with fruits from August to October and in March.</p></tp:treatment-sec><tp:treatment-sec sec-type="material" id="SECID0E1ACI"><title>Specimens examined.</title><p><bold>Brazil. Bahia</bold>: Porto Seguro, Parque Nacional de Monte Pascoal, área limite entre o PARNA e a Reserva Indígena Barra Velha, da tribo Pataxó, 13 Apr 1998 (fl.), <italic>A. M. Amorim et al. 2530</italic> (CEPEC, NY); Itamarajú, Estrada a Piraji, km 4, <named-content xmlns:xlink="http://www.w3.org/1999/xlink" content-type="dwc:verbatimCoordinates" xlink:type="simple"><named-content content-type="geo-json" specific-use="{&#34;type&#34;:&#34;Point&#34;,&#34;coordinates&#34;:[-39.333333,-17.250000]}" id="NCID0EHBCI" xlink:type="simple">17°15'S, 39°20'W</named-content></named-content>, 1 Jun 1983 (fl.), <italic>R. Callejas et al. 1612</italic> (NY); Itamarajú, 2 km de estrada a Piraji, km 4, 5 Apr 1971 (fl.), <italic>T. S. dos Santos 1558</italic> (NY!); Itanhém, Fazenda Pedra Grande, 16.2 km west of Itanhém on road to Batinga, then 0.6 km north to Fazenda (owner Otevaldo Resende da Silva), <named-content xmlns:xlink="http://www.w3.org/1999/xlink" content-type="dwc:verbatimCoordinates" xlink:type="simple"><named-content content-type="geo-json" specific-use="{&#34;type&#34;:&#34;Point&#34;,&#34;coordinates&#34;:[-40.421611,-17.132722]}" id="NCID0ETBCI" xlink:type="simple">17°07'57.8"S, 40°25'17.8"W</named-content></named-content>, 18 Mar 2001 (fr.), <italic>W. W. Thomas et al. 12351</italic> (CEPEC, NY, RB, SPF). <bold>Espírito Santo</bold>: Reserva Natural Vale, estrada Fruta de arara, 1 Jun 2001 (fl.), <italic>D. A. Folli 3940</italic> (CVRD, ESA); Reserva Natural Vale, estrada Braúna Preta, 12 Apr 2002 (fr.), <italic>D. A. Folli 4352</italic> (CVRD, ESA); Linhares. 5 km S, 5 Aug 1983 (fr.), <italic>G. Hatschbach 46735</italic> (CEPEC, MBM); Floresta Atlântica de Tabuleiro, área com corte seletivo, em regeneração, <named-content xmlns:xlink="http://www.w3.org/1999/xlink" content-type="dwc:verbatimCoordinates" xlink:type="simple"><named-content content-type="geo-json" specific-use="{&#34;type&#34;:&#34;Point&#34;,&#34;coordinates&#34;:[-39.972200,-19.400000]}" id="NCID0EFCCI" xlink:type="simple">19.4000S, 39.9722W</named-content></named-content>, 3 Oct 2000 (fr.), <italic>O. J. Pereira et al. 6541</italic> (VIES).</p><fig id="F12" position="float" orientation="portrait"><object-id xmlns:xlink="http://www.w3.org/1999/xlink" content-type="doi" xlink:type="simple">10.3897/phytokeys.169.54297.figure12</object-id><object-id xmlns:xlink="http://www.w3.org/1999/xlink" content-type="arpha" xlink:type="simple">219AA92F-6C86-5B98-91B8-3F7868DCD1B8</object-id><label>Figure 12.</label><caption><p><italic><tp:taxon-name><tp:taxon-name-part taxon-name-part-type="genus" reg="Rourea">Rourea</tp:taxon-name-part> <tp:taxon-name-part taxon-name-part-type="species" reg="tenuis">tenuis</tp:taxon-name-part></tp:taxon-name></italic>, flowering branchlet (photo by Thiago Flores).</p></caption><graphic xmlns:xlink="http://www.w3.org/1999/xlink" xlink:href="phytokeys-169-137-g012.jpg" position="float" orientation="portrait" xlink:type="simple" id="oo_484429.jpg"><uri content-type="original_file" xlink:type="simple">https://binary.pensoft.net/fig/484429</uri></graphic></fig></tp:treatment-sec><tp:treatment-sec sec-type="Recognition and notes" id="SECID0EDDCI"><title>Recognition and notes.</title><p><italic><tp:taxon-name><tp:taxon-name-part taxon-name-part-type="genus" reg="Rourea">Rourea</tp:taxon-name-part> <tp:taxon-name-part taxon-name-part-type="species" reg="tenuis">tenuis</tp:taxon-name-part></tp:taxon-name></italic> is recognised by leaves 5–7-foliolate, leaflets usually elliptic or ovate, abaxially hirsute and inflorescences in thyrses or panicles with glandular trichomes.</p><p><xref ref-type="bibr" rid="B10">Forero (1976)</xref> included <italic><tp:taxon-name><tp:taxon-name-part taxon-name-part-type="genus" reg="Rourea">Rourea</tp:taxon-name-part> <tp:taxon-name-part taxon-name-part-type="species" reg="tenuis">tenuis</tp:taxon-name-part></tp:taxon-name></italic> in <tp:taxon-name><tp:taxon-name-part taxon-name-part-type="genus" reg="Rourea">Rourea</tp:taxon-name-part> <tp:taxon-name-part taxon-name-part-type="infraspecific-rank">subgen.</tp:taxon-name-part> <tp:taxon-name-part taxon-name-part-type="subgenus" reg="Rourea">R.</tp:taxon-name-part> <tp:taxon-name-part taxon-name-part-type="infraspecific-rank">sect.</tp:taxon-name-part> <tp:taxon-name-part taxon-name-part-type="section" reg="Multifoliolatae">Multifoliolatae</tp:taxon-name-part></tp:taxon-name> mainly due to the long staminal tube, reduced inflorescences and leaflets hairy. Aside from that, this species does not resemble other members of the section in overall similarity of leaves: in <italic><tp:taxon-name><tp:taxon-name-part taxon-name-part-type="genus" reg="Rourea">R.</tp:taxon-name-part> <tp:taxon-name-part taxon-name-part-type="species" reg="tenuis">tenuis</tp:taxon-name-part></tp:taxon-name></italic>, the number of leaflets is reduced and they are usually relatively larger, with elliptic or ovate shape (vs. oblong, narrowly elliptic or narrowly ovate) (Fig. <xref ref-type="fig" rid="F1">1C</xref>). <xref ref-type="bibr" rid="B10">Forero (1976)</xref> firstly noticed that <italic><tp:taxon-name><tp:taxon-name-part taxon-name-part-type="genus" reg="Rourea">R.</tp:taxon-name-part> <tp:taxon-name-part taxon-name-part-type="species" reg="tenuis">tenuis</tp:taxon-name-part></tp:taxon-name></italic> could be a borderline species between those of <tp:taxon-name><tp:taxon-name-part taxon-name-part-type="genus" reg="Rourea">R.</tp:taxon-name-part> <tp:taxon-name-part taxon-name-part-type="infraspecific-rank">subgen.</tp:taxon-name-part> <tp:taxon-name-part taxon-name-part-type="subgenus" reg="Rourea">R.</tp:taxon-name-part> <tp:taxon-name-part taxon-name-part-type="infraspecific-rank">sect.</tp:taxon-name-part> <tp:taxon-name-part taxon-name-part-type="section" reg="Multifoliolatae">Multifoliolatae</tp:taxon-name-part></tp:taxon-name> with those from the Amazon, then suggested that the morphological limits of the section should be re-evaluated (<xref ref-type="bibr" rid="B13">Forero et al. 1984</xref>). The present study, therefore, considers that the circumscription of the whole group should be tested using molecular and phylogenetic approaches.</p></tp:treatment-sec><tp:treatment-sec><!--Section generated to contain objects referenced in tp:taxon-treatment.--><fig id="F1" position="float" orientation="portrait"><object-id xmlns:xlink="http://www.w3.org/1999/xlink" content-type="doi" xlink:type="simple">10.3897/phytokeys.169.54297.figure1</object-id><object-id xmlns:xlink="http://www.w3.org/1999/xlink" content-type="arpha" xlink:type="simple">4457EF9D-8EA4-510B-9602-106D7EC2D91A</object-id><label>Figure 1.</label><caption><p>Leaves in <tp:taxon-name><tp:taxon-name-part taxon-name-part-type="genus" reg="Rourea">Rourea</tp:taxon-name-part> <tp:taxon-name-part taxon-name-part-type="infraspecific-rank">subgen.</tp:taxon-name-part> <tp:taxon-name-part taxon-name-part-type="subgenus" reg="Rourea">R.</tp:taxon-name-part> <tp:taxon-name-part taxon-name-part-type="infraspecific-rank">sect.</tp:taxon-name-part> <tp:taxon-name-part taxon-name-part-type="section" reg="Multifoliolatae">Multifoliolatae</tp:taxon-name-part></tp:taxon-name>: <bold>A</bold><italic><tp:taxon-name><tp:taxon-name-part taxon-name-part-type="genus" reg="Rourea">R.</tp:taxon-name-part> <tp:taxon-name-part taxon-name-part-type="species" reg="discolor">discolor</tp:taxon-name-part></tp:taxon-name></italic><bold>B</bold><italic><tp:taxon-name><tp:taxon-name-part taxon-name-part-type="genus" reg="Rourea">R.</tp:taxon-name-part> <tp:taxon-name-part taxon-name-part-type="species" reg="martiana">martiana</tp:taxon-name-part></tp:taxon-name></italic><bold>C</bold><italic><tp:taxon-name><tp:taxon-name-part taxon-name-part-type="genus" reg="Rourea">R.</tp:taxon-name-part> <tp:taxon-name-part taxon-name-part-type="species" reg="tenuis">tenuis</tp:taxon-name-part></tp:taxon-name></italic><bold>D</bold><italic><tp:taxon-name><tp:taxon-name-part taxon-name-part-type="genus" reg="Rourea">R.</tp:taxon-name-part> <tp:taxon-name-part taxon-name-part-type="species" reg="cnestidifolia">cnestidifolia</tp:taxon-name-part></tp:taxon-name></italic>.</p></caption><graphic xmlns:xlink="http://www.w3.org/1999/xlink" xlink:href="phytokeys-169-137-g001.jpg" position="float" orientation="portrait" xlink:type="simple" id="oo_484418.jpg"><uri content-type="original_file" xlink:type="simple">https://binary.pensoft.net/fig/484418</uri></graphic></fig><fig id="F11" position="float" orientation="portrait"><object-id xmlns:xlink="http://www.w3.org/1999/xlink" content-type="doi" xlink:type="simple">10.3897/phytokeys.169.54297.figure11</object-id><object-id xmlns:xlink="http://www.w3.org/1999/xlink" content-type="arpha" xlink:type="simple">B1824EE5-B457-5A49-8BD7-453A74E85656</object-id><label>Figure 11.</label><caption><p>Geographic distribution of <italic><tp:taxon-name><tp:taxon-name-part taxon-name-part-type="genus" reg="Rourea">Rourea</tp:taxon-name-part> <tp:taxon-name-part taxon-name-part-type="species" reg="macrocalyx">macrocalyx</tp:taxon-name-part></tp:taxon-name></italic> (circles), <italic><tp:taxon-name><tp:taxon-name-part taxon-name-part-type="genus" reg="Rourea">R.</tp:taxon-name-part> <tp:taxon-name-part taxon-name-part-type="species" reg="prostrata">prostrata</tp:taxon-name-part></tp:taxon-name></italic> (triangles) and <italic><tp:taxon-name><tp:taxon-name-part taxon-name-part-type="genus" reg="Rourea">R.</tp:taxon-name-part> <tp:taxon-name-part taxon-name-part-type="species" reg="tenuis">tenuis</tp:taxon-name-part></tp:taxon-name></italic> (squares).</p></caption><graphic xmlns:xlink="http://www.w3.org/1999/xlink" xlink:href="phytokeys-169-137-g011.jpg" position="float" orientation="portrait" xlink:type="simple" id="oo_484428.jpg"><uri content-type="original_file" xlink:type="simple">https://binary.pensoft.net/fig/484428</uri></graphic></fig></tp:treatment-sec><ref-list><ref id="B13"><mixed-citation xmlns:xlink="http://www.w3.org/1999/xlink" xlink:type="simple"><person-group><name name-style="western"><surname>Forero</surname><given-names>E</given-names></name><name name-style="western"><surname>Carbonó</surname><given-names>E</given-names></name><name name-style="western"><surname>Vidal</surname><given-names>LA</given-names></name></person-group> (<year>1984</year>) <article-title>Nuevas espécies de <tp:taxon-name><tp:taxon-name-part taxon-name-part-type="family">Connaraceae</tp:taxon-name-part></tp:taxon-name> Neotropicales. Revista Brasileira de Botanica.</article-title><source>Brazilian Journal of Botany</source><volume>7</volume>(<issue>1</issue>): <fpage>65</fpage>–<lpage>77</lpage>.</mixed-citation></ref><ref id="B10"><mixed-citation xmlns:xlink="http://www.w3.org/1999/xlink" xlink:type="simple"><person-group><name name-style="western"><surname>Forero</surname><given-names>E</given-names></name></person-group> (<year>1976</year>) <article-title>A revision of the American species of <tp:taxon-name><tp:taxon-name-part taxon-name-part-type="genus">Rourea</tp:taxon-name-part> <tp:taxon-name-part taxon-name-part-type="infraspecific-rank">subgenus</tp:taxon-name-part> <tp:taxon-name-part taxon-name-part-type="subgenus">Rourea</tp:taxon-name-part></tp:taxon-name> (<tp:taxon-name><tp:taxon-name-part taxon-name-part-type="family">Connaraceae</tp:taxon-name-part></tp:taxon-name>).</article-title><source>Memoirs of the New York Botanical Garden</source><volume>26</volume>(<issue>1</issue>): <fpage>1</fpage>–<lpage>119</lpage>.</mixed-citation></ref></ref-list></tp:taxon-treatment>
